# Supplementary material for: 2,6-Dimethyl­phenyl acridine-9-carboxyl­ate
Source: Acta Crystallogr Sect E Struct Rep Online. 2013 Jan 4;69(Pt 2):o166. doi: 10.1107/S160053681205129X (PMC3569231; doi:10.1107/S160053681205129X)
Supplement: Supplementary file 1 [file e-69-0o166-sup1.cif]

##############################################################################
#                                                                            #
# This CIF contains the data in a paper accepted for publication in          #
# Acta Crystallographica Section E. It conforms to the requirements of       #
# Notes for Authors for Acta Crystallographica Section E, and has been       #
# peer reviewed under the auspices of the IUCr Commission on Journals.       #
#                                                                            #
# Full details of the Crystallographic Information File format               #
# are given in the paper "The Crystallographic Information File (CIF):       #
# a New Standard Archive File for Crystallography" by S. R. Hall, F. H.      #
# Allen and I. D. Brown [Acta Cryst. (1991), A47, 655-685].                  #
#                                                                            #
# The current version of the core CIF dictionary is obtainable from          #
# ftp://ftp.iucr.org/pub/cif_core.dic.                                       #
#                                                                            #
# Software is freely available for graphical display of the structure(s)     #
# in this CIF. For information consult the CIF software page                 #
# http://www.iucr.org/resources/cif/software.                                #
#                                                                            #
# This file may be used for bona fide research purposes within the           #
# scientific community so long as proper attribution is given to the journal # 
# article from which it was obtained.                                        #
#                                                                            #
##############################################################################
data_global
_audit_creation_method     'from SHELXL97 CIF and IUCr SHELXL97-template'
_journal_date_recd_electronic     2012-12-18
_journal_date_accepted     2012-12-19
_journal_name_full     'Acta Crystallographica, Section E'
_journal_year     2013
_journal_volume     69
_journal_issue      2
_journal_page_first     o166
_journal_page_last     o166
_journal_paper_category     QO
_journal_paper_doi     10.1107/S160053681205129X
_journal_coeditor_code     NG5313
_publ_contact_author_name     'Prof Jerzy B\/la\.zejowski'
_publ_contact_author_address
;
Faculty of Chemistry
University of Gda\'nsk
J. Sobieskiego 18
80-952 Gda\'nsk
Poland
;
_publ_contact_author_email     bla@chem.univ.gda.pl
_publ_contact_author_fax     '+48 58 523 53 57'
_publ_contact_author_phone     '+48 58 523 53 31'
_publ_section_title
;
2,6-Dimethylphenyl acridine-9-carboxylate
;
loop_
    _publ_author_name
    _publ_author_footnote
    _publ_author_address
    'Damian Trzybi\'nski' ?
;
Faculty of Chemistry
University of Gda\'nsk
J. Sobieskiego 18
80-952 Gda\'nsk
Poland
;
    'Micha\/l Wera' ?
;
Faculty of Chemistry
University of Gda\'nsk
J. Sobieskiego 18
80-952 Gda\'nsk
Poland
;
    'Karol Krzymi\'nski' ?
;
Faculty of Chemistry
University of Gda\'nsk
J. Sobieskiego 18
80-952 Gda\'nsk
Poland
;
    'Jerzy B\/la\.zejowski' ?
;
Faculty of Chemistry
University of Gda\'nsk
J. Sobieskiego 18
80-952 Gda\'nsk
Poland
;
data_I
_chemical_name_systematic
;
2,6-Dimethylphenyl acridine-9-carboxylate
;
_chemical_formula_moiety     'C22 H17 N O2'
_chemical_formula_sum     'C22 H17 N O2'
_chemical_formula_iupac     'C22 H17 N O2'
_chemical_formula_weight     327.37
_symmetry_cell_setting     monoclinic
_symmetry_space_group_name_H-M     'P 21/c'
_symmetry_space_group_name_Hall     '-P 2ybc'
loop_
    _symmetry_equiv_pos_as_xyz
    'x, y, z'
    '-x, y+1/2, -z+1/2'
    '-x, -y, -z'
    'x, -y-1/2, z-1/2'
_cell_length_a     12.8617(10)
_cell_length_b     7.5352(5)
_cell_length_c     17.5950(15)
_cell_angle_alpha     90.00
_cell_angle_beta     103.143(8)
_cell_angle_gamma     90.00
_cell_volume     1660.6(2)
_cell_formula_units_Z     4
_cell_measurement_reflns_used     2738
_cell_measurement_theta_min     3.4929
_cell_measurement_theta_max     29.2287
_cell_measurement_temperature     295(2)
_exptl_crystal_description     'needle'
_exptl_crystal_colour     'light-yellow'
_exptl_crystal_size_max     0.45
_exptl_crystal_size_mid     0.12
_exptl_crystal_size_min     0.05
_exptl_crystal_density_diffrn     1.313
_exptl_crystal_density_meas     ?
_exptl_crystal_density_method     'not measured'
_exptl_crystal_F_000     688
_exptl_absorpt_coefficient_mu     0.084
_exptl_absorpt_correction_type     multi-scan
_exptl_absorpt_process_details
;
(<i>CrysAlis RED</i>; Oxford Diffraction, 2008)
;
_exptl_absorpt_correction_T_min     0.34895
_exptl_absorpt_correction_T_max     1.00000
_exptl_special_details     ?
_diffrn_ambient_temperature     295(2)
_diffrn_radiation_type     MoK\a
_diffrn_radiation_wavelength     0.71073
_diffrn_radiation_source     'Enhanced (Mo) X-ray Source'
_diffrn_radiation_monochromator     graphite
_diffrn_measurement_device_type     'Oxford Diffraction Gemini R Ultra Ruby CCD'
_diffrn_measurement_method     \w
_diffrn_detector_area_resol_mean     10.4002
_diffrn_reflns_number     10387
_diffrn_reflns_av_R_equivalents     0.0635
_diffrn_reflns_av_sigmaI/netI     0.0605
_diffrn_reflns_theta_min     3.50
_diffrn_reflns_theta_max     24.99
_diffrn_reflns_theta_full     24.99
_diffrn_measured_fraction_theta_max     0.997
_diffrn_measured_fraction_theta_full     0.997
_diffrn_reflns_limit_h_min     -15
_diffrn_reflns_limit_h_max     13
_diffrn_reflns_limit_k_min     -8
_diffrn_reflns_limit_k_max     8
_diffrn_reflns_limit_l_min     -18
_diffrn_reflns_limit_l_max     20
_diffrn_standards_number     ?
_diffrn_standards_interval_count     ?
_diffrn_standards_interval_time     ?
_diffrn_standards_decay_%     ?
_reflns_number_total     2913
_reflns_number_gt     1908
_reflns_threshold_expression     I>2sigma(I)
_refine_ls_structure_factor_coef     Fsqd
_refine_ls_matrix_type     full
_refine_ls_R_factor_all     0.0918
_refine_ls_R_factor_gt     0.0565
_refine_ls_wR_factor_gt     0.1305
_refine_ls_wR_factor_ref     0.1514
_refine_ls_goodness_of_fit_ref     0.968
_refine_ls_restrained_S_all     0.968
_refine_ls_number_reflns     2913
_refine_ls_number_parameters     228
_refine_ls_number_restraints     0
_refine_ls_hydrogen_treatment     constr
_refine_ls_weighting_scheme     calc
_refine_ls_weighting_details
         'calc w=1/[\s^2^(Fo^2^)+(0.0773P)^2^+0.0000P] where P=(Fo^2^+2Fc^2^)/3'
_atom_sites_solution_hydrogens     geom
_atom_sites_solution_primary     direct
_atom_sites_solution_secondary     difmap
_refine_ls_shift/su_max     0.000
_refine_ls_shift/su_mean     0.000
_refine_diff_density_max     0.178
_refine_diff_density_min     -0.242
_refine_ls_extinction_method     none
_refine_ls_extinction_coef     ?
loop_
    _atom_type_symbol
    _atom_type_description
    _atom_type_scat_dispersion_real
    _atom_type_scat_dispersion_imag
    _atom_type_scat_source
    'C' 'C' 0.0033 0.0016
                         'International Tables Vol C Tables 4.2.6.8 and 6.1.1.4'
    'H' 'H' 0.0000 0.0000
                         'International Tables Vol C Tables 4.2.6.8 and 6.1.1.4'
    'O' 'O' 0.0106 0.0060
                         'International Tables Vol C Tables 4.2.6.8 and 6.1.1.4'
    'N' 'N' 0.0061 0.0033
                         'International Tables Vol C Tables 4.2.6.8 and 6.1.1.4'
_computing_data_collection     '<i>CrysAlis CCD</i> (Oxford Diffraction, 2008)'
_computing_cell_refinement     '<i>CrysAlis RED</i> (Oxford Diffraction, 2008)'
_computing_data_reduction     '<i>CrysAlis RED</i> (Oxford Diffraction, 2008)'
_computing_structure_solution     '<i>SHELXS97</i> (Sheldrick, 2008)'
_computing_structure_refinement     '<i>SHELXL97</i> (Sheldrick, 2008)'
_computing_molecular_graphics     '<i>ORTEP-3</i> (Farrugia, 1997)'
_computing_publication_material
              '<i>SHELXL97</i> (Sheldrick, 2008) and <i>PLATON</i> (Spek, 2009)'
loop_
    _atom_site_type_symbol
    _atom_site_label
    _atom_site_fract_x
    _atom_site_fract_y
    _atom_site_fract_z
    _atom_site_U_iso_or_equiv
    _atom_site_adp_type
    _atom_site_calc_flag
    _atom_site_refinement_flags
    _atom_site_occupancy
    _atom_site_symmetry_multiplicity
    _atom_site_disorder_assembly
    _atom_site_disorder_group
    C C1 0.48802(17) 0.9058(3) 0.16670(14) 0.0453(6) Uani d . 1 1 . .
    H H1 0.4347 0.9142 0.1944 0.054 Uiso calc R 1 1 . .
    C C2 0.58693(18) 0.9693(3) 0.19883(15) 0.0528(6) Uani d . 1 1 . .
    H H2 0.6007 1.0210 0.2481 0.063 Uiso calc R 1 1 . .
    C C3 0.66912(19) 0.9573(3) 0.15763(17) 0.0551(7) Uani d . 1 1 . .
    H H3 0.7365 1.0021 0.1800 0.066 Uiso calc R 1 1 . .
    C C4 0.65119(18) 0.8819(3) 0.08637(16) 0.0516(6) Uani d . 1 1 . .
    H H4 0.7064 0.8749 0.0603 0.062 Uiso calc R 1 1 . .
    C C5 0.4238(2) 0.5983(3) -0.12990(15) 0.0544(6) Uani d . 1 1 . .
    H H5 0.4820 0.5880 -0.1528 0.065 Uiso calc R 1 1 . .
    C C6 0.3282(2) 0.5381(3) -0.16823(15) 0.0611(7) Uani d . 1 1 . .
    H H6 0.3209 0.4867 -0.2172 0.073 Uiso calc R 1 1 . .
    C C7 0.2385(2) 0.5519(3) -0.13491(15) 0.0589(7) Uani d . 1 1 . .
    H H7 0.1724 0.5106 -0.1624 0.071 Uiso calc R 1 1 . .
    C C8 0.24756(19) 0.6245(3) -0.06369(15) 0.0512(6) Uani d . 1 1 . .
    H H8 0.1878 0.6314 -0.0424 0.061 Uiso calc R 1 1 . .
    C C9 0.36337(16) 0.7668(3) 0.05347(12) 0.0373(5) Uani d . 1 1 . .
    N N10 0.53517(15) 0.7388(2) -0.02047(12) 0.0463(5) Uani d . 1 1 . .
    C C11 0.46450(16) 0.8267(3) 0.09145(13) 0.0376(5) Uani d . 1 1 . .
    C C12 0.54857(17) 0.8128(3) 0.05037(14) 0.0418(6) Uani d . 1 1 . .
    C C13 0.34688(17) 0.6905(3) -0.02074(13) 0.0396(5) Uani d . 1 1 . .
    C C14 0.43823(19) 0.6776(3) -0.05490(13) 0.0428(6) Uani d . 1 1 . .
    C C15 0.27353(16) 0.7908(3) 0.09379(14) 0.0385(5) Uani d . 1 1 . .
    O O16 0.20166(11) 0.91069(18) 0.05648(8) 0.0418(4) Uani d . 1 1 . .
    O O17 0.26699(12) 0.7193(2) 0.15308(10) 0.0545(5) Uani d . 1 1 . .
    C C18 0.12755(16) 0.9763(3) 0.09855(13) 0.0404(5) Uani d . 1 1 . .
    C C19 0.03752(17) 0.8771(3) 0.10077(14) 0.0496(6) Uani d . 1 1 . .
    C C20 -0.03222(19) 0.9513(4) 0.14183(16) 0.0664(8) Uani d . 1 1 . .
    H H20 -0.0937 0.8897 0.1450 0.080 Uiso calc R 1 1 . .
    C C21 -0.0124(2) 1.1126(4) 0.17756(17) 0.0708(8) Uani d . 1 1 . .
    H H21A -0.0595 1.1581 0.2056 0.085 Uiso calc R 1 1 . .
    C C22 0.0764(2) 1.2077(3) 0.17229(16) 0.0637(7) Uani d . 1 1 . .
    H H22 0.0883 1.3183 0.1961 0.076 Uiso calc R 1 1 . .
    C C23 0.14931(17) 1.1414(3) 0.13174(14) 0.0478(6) Uani d . 1 1 . .
    C C24 0.0152(2) 0.7020(3) 0.06043(18) 0.0698(8) Uani d . 1 1 . .
    H H24A -0.0550 0.6625 0.0629 0.105 Uiso calc R 1 1 . .
    H H24B 0.0671 0.6166 0.0857 0.105 Uiso calc R 1 1 . .
    H H24C 0.0190 0.7143 0.0068 0.105 Uiso calc R 1 1 . .
    C C25 0.2463(2) 1.2462(3) 0.12474(17) 0.0655(8) Uani d . 1 1 . .
    H H25A 0.2471 1.3573 0.1516 0.098 Uiso calc R 1 1 . .
    H H25B 0.2442 1.2680 0.0706 0.098 Uiso calc R 1 1 . .
    H H25C 0.3096 1.1802 0.1475 0.098 Uiso calc R 1 1 . .
loop_
    _atom_site_aniso_label
    _atom_site_aniso_U_11
    _atom_site_aniso_U_22
    _atom_site_aniso_U_33
    _atom_site_aniso_U_12
    _atom_site_aniso_U_13
    _atom_site_aniso_U_23
    C1 0.0440(13) 0.0553(13) 0.0372(14) -0.0005(11) 0.0104(11) -0.0009(11)
    C2 0.0547(15) 0.0593(14) 0.0411(15) -0.0042(12) 0.0038(13) -0.0002(12)
    C3 0.0416(13) 0.0585(15) 0.0618(19) -0.0061(11) 0.0048(13) 0.0081(13)
    C4 0.0423(13) 0.0536(14) 0.0609(18) 0.0029(11) 0.0161(13) 0.0124(13)
    C5 0.0751(18) 0.0502(13) 0.0443(16) 0.0070(13) 0.0270(14) -0.0008(12)
    C6 0.094(2) 0.0537(15) 0.0386(16) 0.0000(14) 0.0217(16) -0.0054(12)
    C7 0.0680(17) 0.0592(15) 0.0452(17) -0.0065(12) 0.0039(14) -0.0080(13)
    C8 0.0550(14) 0.0552(14) 0.0435(16) -0.0017(12) 0.0114(12) -0.0056(12)
    C9 0.0416(13) 0.0384(11) 0.0332(13) 0.0032(9) 0.0113(10) 0.0033(10)
    N10 0.0515(12) 0.0487(11) 0.0426(13) 0.0089(9) 0.0189(10) 0.0079(9)
    C11 0.0399(12) 0.0414(11) 0.0313(13) 0.0025(10) 0.0079(10) 0.0058(10)
    C12 0.0441(13) 0.0428(12) 0.0401(15) 0.0065(10) 0.0130(11) 0.0117(11)
    C13 0.0471(13) 0.0381(11) 0.0340(13) 0.0042(10) 0.0100(11) 0.0035(10)
    C14 0.0548(14) 0.0415(12) 0.0346(14) 0.0086(11) 0.0154(11) 0.0057(10)
    C15 0.0395(12) 0.0421(12) 0.0336(14) 0.0000(10) 0.0073(10) 0.0014(10)
    O16 0.0417(8) 0.0498(8) 0.0358(9) 0.0086(7) 0.0126(7) 0.0059(7)
    O17 0.0548(10) 0.0681(10) 0.0449(11) 0.0129(8) 0.0204(8) 0.0177(9)
    C18 0.0384(12) 0.0497(13) 0.0331(13) 0.0104(10) 0.0083(10) 0.0045(10)
    C19 0.0388(13) 0.0628(15) 0.0465(16) 0.0048(11) 0.0078(11) 0.0052(12)
    C20 0.0425(15) 0.094(2) 0.066(2) 0.0067(14) 0.0189(14) 0.0087(17)
    C21 0.0607(17) 0.096(2) 0.063(2) 0.0278(17) 0.0275(15) 0.0028(17)
    C22 0.0748(18) 0.0632(16) 0.0539(18) 0.0194(14) 0.0165(15) -0.0042(13)
    C23 0.0513(14) 0.0520(14) 0.0402(15) 0.0098(11) 0.0104(12) 0.0049(11)
    C24 0.0542(16) 0.0745(17) 0.079(2) -0.0130(14) 0.0115(15) -0.0051(16)
    C25 0.0749(18) 0.0547(14) 0.0677(19) -0.0089(13) 0.0177(16) -0.0063(14)
_geom_special_details
;
 All esds (except the esd in the dihedral angle between two l.s. planes)
 are estimated using the full covariance matrix.  The cell esds are taken
 into account individually in the estimation of esds in distances, angles
 and torsion angles; correlations between esds in cell parameters are only
 used when they are defined by crystal symmetry.  An approximate (isotropic)
 treatment of cell esds is used for estimating esds involving l.s. planes.
;
loop_
    _geom_bond_atom_site_label_1
    _geom_bond_atom_site_label_2
    _geom_bond_site_symmetry_2
    _geom_bond_distance
    _geom_bond_publ_flag
    C1 C2 . 1.356(3) ?
    C1 C11 . 1.420(3) ?
    C1 H1 . 0.9300 ?
    C2 C3 . 1.414(3) ?
    C2 H2 . 0.9300 ?
    C3 C4 . 1.348(3) ?
    C3 H3 . 0.9300 ?
    C4 C12 . 1.426(3) ?
    C4 H4 . 0.9300 ?
    C5 C6 . 1.340(3) ?
    C5 C14 . 1.422(3) ?
    C5 H5 . 0.9300 ?
    C6 C7 . 1.412(4) ?
    C6 H6 . 0.9300 ?
    C7 C8 . 1.348(3) ?
    C7 H7 . 0.9300 ?
    C8 C13 . 1.418(3) ?
    C8 H8 . 0.9300 ?
    C9 C11 . 1.395(3) ?
    C9 C13 . 1.398(3) ?
    C9 C15 . 1.498(3) ?
    N10 C14 . 1.338(3) ?
    N10 C12 . 1.340(3) ?
    C11 C12 . 1.435(3) ?
    C13 C14 . 1.440(3) ?
    C15 O17 . 1.194(2) ?
    C15 O16 . 1.351(2) ?
    O16 C18 . 1.422(2) ?
    C18 C23 . 1.376(3) ?
    C18 C19 . 1.386(3) ?
    C19 C20 . 1.391(3) ?
    C19 C24 . 1.495(3) ?
    C20 C21 . 1.366(4) ?
    C20 H20 . 0.9300 ?
    C21 C22 . 1.370(4) ?
    C21 H21A . 0.9300 ?
    C22 C23 . 1.394(3) ?
    C22 H22 . 0.9300 ?
    C23 C25 . 1.505(3) ?
    C24 H24A . 0.9600 ?
    C24 H24B . 0.9600 ?
    C24 H24C . 0.9600 ?
    C25 H25A . 0.9600 ?
    C25 H25B . 0.9600 ?
    C25 H25C . 0.9600 ?
loop_
    _geom_angle_atom_site_label_1
    _geom_angle_atom_site_label_2
    _geom_angle_atom_site_label_3
    _geom_angle_site_symmetry_1
    _geom_angle_site_symmetry_3
    _geom_angle
    _geom_angle_publ_flag
    C2 C1 C11 . . 121.2(2) ?
    C2 C1 H1 . . 119.4 ?
    C11 C1 H1 . . 119.4 ?
    C1 C2 C3 . . 120.2(2) ?
    C1 C2 H2 . . 119.9 ?
    C3 C2 H2 . . 119.9 ?
    C4 C3 C2 . . 120.9(2) ?
    C4 C3 H3 . . 119.5 ?
    C2 C3 H3 . . 119.5 ?
    C3 C4 C12 . . 120.8(2) ?
    C3 C4 H4 . . 119.6 ?
    C12 C4 H4 . . 119.6 ?
    C6 C5 C14 . . 121.3(2) ?
    C6 C5 H5 . . 119.3 ?
    C14 C5 H5 . . 119.3 ?
    C5 C6 C7 . . 120.6(2) ?
    C5 C6 H6 . . 119.7 ?
    C7 C6 H6 . . 119.7 ?
    C8 C7 C6 . . 120.6(2) ?
    C8 C7 H7 . . 119.7 ?
    C6 C7 H7 . . 119.7 ?
    C7 C8 C13 . . 121.0(2) ?
    C7 C8 H8 . . 119.5 ?
    C13 C8 H8 . . 119.5 ?
    C11 C9 C13 . . 120.48(19) ?
    C11 C9 C15 . . 118.01(19) ?
    C13 C9 C15 . . 121.49(19) ?
    C14 N10 C12 . . 118.28(18) ?
    C9 C11 C1 . . 124.1(2) ?
    C9 C11 C12 . . 117.5(2) ?
    C1 C11 C12 . . 118.37(19) ?
    N10 C12 C4 . . 118.4(2) ?
    N10 C12 C11 . . 123.1(2) ?
    C4 C12 C11 . . 118.5(2) ?
    C9 C13 C8 . . 124.7(2) ?
    C9 C13 C14 . . 116.9(2) ?
    C8 C13 C14 . . 118.4(2) ?
    N10 C14 C5 . . 118.4(2) ?
    N10 C14 C13 . . 123.6(2) ?
    C5 C14 C13 . . 118.0(2) ?
    O17 C15 O16 . . 123.36(19) ?
    O17 C15 C9 . . 125.1(2) ?
    O16 C15 C9 . . 111.52(18) ?
    C15 O16 C18 . . 116.42(16) ?
    C23 C18 C19 . . 124.5(2) ?
    C23 C18 O16 . . 116.07(19) ?
    C19 C18 O16 . . 119.39(19) ?
    C18 C19 C20 . . 116.1(2) ?
    C18 C19 C24 . . 122.3(2) ?
    C20 C19 C24 . . 121.6(2) ?
    C21 C20 C19 . . 121.5(2) ?
    C21 C20 H20 . . 119.3 ?
    C19 C20 H20 . . 119.3 ?
    C20 C21 C22 . . 120.4(2) ?
    C20 C21 H21A . . 119.8 ?
    C22 C21 H21A . . 119.8 ?
    C21 C22 C23 . . 121.1(2) ?
    C21 C22 H22 . . 119.5 ?
    C23 C22 H22 . . 119.5 ?
    C18 C23 C22 . . 116.5(2) ?
    C18 C23 C25 . . 122.1(2) ?
    C22 C23 C25 . . 121.4(2) ?
    C19 C24 H24A . . 109.5 ?
    C19 C24 H24B . . 109.5 ?
    H24A C24 H24B . . 109.5 ?
    C19 C24 H24C . . 109.5 ?
    H24A C24 H24C . . 109.5 ?
    H24B C24 H24C . . 109.5 ?
    C23 C25 H25A . . 109.5 ?
    C23 C25 H25B . . 109.5 ?
    H25A C25 H25B . . 109.5 ?
    C23 C25 H25C . . 109.5 ?
    H25A C25 H25C . . 109.5 ?
    H25B C25 H25C . . 109.5 ?
loop_
    _geom_torsion_atom_site_label_1
    _geom_torsion_atom_site_label_2
    _geom_torsion_atom_site_label_3
    _geom_torsion_atom_site_label_4
    _geom_torsion_site_symmetry_1
    _geom_torsion_site_symmetry_2
    _geom_torsion_site_symmetry_3
    _geom_torsion_site_symmetry_4
    _geom_torsion
    _geom_torsion_publ_flag
    C11 C1 C2 C3 . . . . -0.2(3) ?
    C1 C2 C3 C4 . . . . -0.5(3) ?
    C2 C3 C4 C12 . . . . 0.3(3) ?
    C14 C5 C6 C7 . . . . 0.0(4) ?
    C5 C6 C7 C8 . . . . -0.6(4) ?
    C6 C7 C8 C13 . . . . 0.7(4) ?
    C13 C9 C11 C1 . . . . 179.93(19) ?
    C15 C9 C11 C1 . . . . 1.3(3) ?
    C13 C9 C11 C12 . . . . 2.3(3) ?
    C15 C9 C11 C12 . . . . -176.36(18) ?
    C2 C1 C11 C9 . . . . -176.7(2) ?
    C2 C1 C11 C12 . . . . 1.0(3) ?
    C14 N10 C12 C4 . . . . -178.49(18) ?
    C14 N10 C12 C11 . . . . 1.1(3) ?
    C3 C4 C12 N10 . . . . -179.8(2) ?
    C3 C4 C12 C11 . . . . 0.6(3) ?
    C9 C11 C12 N10 . . . . -2.9(3) ?
    C1 C11 C12 N10 . . . . 179.25(18) ?
    C9 C11 C12 C4 . . . . 176.66(18) ?
    C1 C11 C12 C4 . . . . -1.2(3) ?
    C11 C9 C13 C8 . . . . 179.43(19) ?
    C15 C9 C13 C8 . . . . -2.0(3) ?
    C11 C9 C13 C14 . . . . 0.0(3) ?
    C15 C9 C13 C14 . . . . 178.56(18) ?
    C7 C8 C13 C9 . . . . -179.7(2) ?
    C7 C8 C13 C14 . . . . -0.2(3) ?
    C12 N10 C14 C5 . . . . -179.71(18) ?
    C12 N10 C14 C13 . . . . 1.4(3) ?
    C6 C5 C14 N10 . . . . -178.5(2) ?
    C6 C5 C14 C13 . . . . 0.4(3) ?
    C9 C13 C14 N10 . . . . -2.0(3) ?
    C8 C13 C14 N10 . . . . 178.56(19) ?
    C9 C13 C14 C5 . . . . 179.15(18) ?
    C8 C13 C14 C5 . . . . -0.3(3) ?
    C11 C9 C15 O17 . . . . -65.5(3) ?
    C13 C9 C15 O17 . . . . 115.9(2) ?
    C11 C9 C15 O16 . . . . 111.8(2) ?
    C13 C9 C15 O16 . . . . -66.8(2) ?
    O17 C15 O16 C18 . . . . 12.0(3) ?
    C9 C15 O16 C18 . . . . -165.32(17) ?
    C15 O16 C18 C23 . . . . 100.9(2) ?
    C15 O16 C18 C19 . . . . -82.0(2) ?
    C23 C18 C19 C20 . . . . -2.0(3) ?
    O16 C18 C19 C20 . . . . -178.9(2) ?
    C23 C18 C19 C24 . . . . 177.0(2) ?
    O16 C18 C19 C24 . . . . 0.1(3) ?
    C18 C19 C20 C21 . . . . 0.1(4) ?
    C24 C19 C20 C21 . . . . -178.9(3) ?
    C19 C20 C21 C22 . . . . 1.4(4) ?
    C20 C21 C22 C23 . . . . -1.1(4) ?
    C19 C18 C23 C22 . . . . 2.3(3) ?
    O16 C18 C23 C22 . . . . 179.24(19) ?
    C19 C18 C23 C25 . . . . -177.5(2) ?
    O16 C18 C23 C25 . . . . -0.6(3) ?
    C21 C22 C23 C18 . . . . -0.7(4) ?
    C21 C22 C23 C25 . . . . 179.2(2) ?
_iucr_refine_instructions_details
;
TITL I in P2(1)/c
REM P2(1)/c (#14 in standard setting)
CELL 0.71073  12.861709   7.535203  17.594984  90.0000 103.1427  90.0000
ZERR    4.00   0.001013   0.000522   0.001480   0.0000   0.0080   0.0000
LATT  1
SYMM -x, y+1/2,-z+1/2
SFAC C H O N
UNIT 88.00 72.00 8.00 4.00
L.S.999
BOND $H
FMAP 2
PLAN 20
OMIT -2 50
ACTA 50
LIST 4
CONF
HTAB 2
WPDB -2
WGHT    0.077300
FVAR       3.47415
C1    1    0.247558    0.624479   -0.063692    11.00000    0.05499    0.05520 =
         0.04350   -0.00562    0.01144   -0.00170
AFIX  43
H1A   2    0.187805    0.631360   -0.042385    11.00000   -1.20000
AFIX   0
C2    1    0.238457    0.551915   -0.134906    11.00000    0.06796    0.05922 =
         0.04518   -0.00805    0.00393   -0.00653
AFIX  43
H2A   2    0.172447    0.510555   -0.162371    11.00000   -1.20000
AFIX   0
C3    1    0.328187    0.538068   -0.168233    11.00000    0.09421    0.05369 =
         0.03856   -0.00540    0.02173    0.00000
AFIX  43
H3A   2    0.320852    0.486685   -0.217225    11.00000   -1.20000
AFIX   0
C4    1    0.423832    0.598300   -0.129904    11.00000    0.07511    0.05019 =
         0.04429   -0.00082    0.02705    0.00696
AFIX  43
H4A   2    0.481960    0.587988   -0.152832    11.00000   -1.20000
AFIX   0
C5    1    0.651192    0.881942    0.086370    11.00000    0.04227    0.05360 =
         0.06093    0.01242    0.01610    0.00287
AFIX  43
H5A   2    0.706418    0.874924    0.060345    11.00000   -1.20000
AFIX   0
C6    1    0.669119    0.957341    0.157626    11.00000    0.04156    0.05848 =
         0.06179    0.00810    0.00475   -0.00613
AFIX  43
H6A   2    0.736504    1.002111    0.180020    11.00000   -1.20000
AFIX   0
C7    1    0.586926    0.969350    0.198826    11.00000    0.05469    0.05931 =
         0.04107   -0.00022    0.00379   -0.00416
AFIX  43
H7A   2    0.600729    1.020985    0.248112    11.00000   -1.20000
AFIX   0
C8    1    0.488018    0.905807    0.166701    11.00000    0.04400    0.05532 =
         0.03724   -0.00087    0.01039   -0.00046
AFIX  43
H8A   2    0.434675    0.914182    0.194428    11.00000   -1.20000
AFIX   0
C9    1    0.363368    0.766819    0.053469    11.00000    0.04156    0.03840 =
         0.03320    0.00328    0.01127    0.00322
N10   4    0.535174    0.738759   -0.020474    11.00000    0.05151    0.04869 =
         0.04260    0.00788    0.01895    0.00893
C11   1    0.346882    0.690517   -0.020743    11.00000    0.04712    0.03809 =
         0.03398    0.00346    0.01005    0.00421
C12   1    0.438232    0.677638   -0.054904    11.00000    0.05478    0.04151 =
         0.03458    0.00565    0.01541    0.00863
C13   1    0.464498    0.826700    0.091451    11.00000    0.03988    0.04144 =
         0.03132    0.00585    0.00787    0.00245
C14   1    0.548575    0.812769    0.050369    11.00000    0.04414    0.04281 =
         0.04013    0.01170    0.01297    0.00652
C15   1    0.273526    0.790784    0.093786    11.00000    0.03952    0.04206 =
         0.03355    0.00140    0.00731    0.00001
O16   3    0.201657    0.910689    0.056481    11.00000    0.04175    0.04981 =
         0.03577    0.00588    0.01258    0.00860
O17   3    0.266986    0.719261    0.153075    11.00000    0.05476    0.06814 =
         0.04491    0.01772    0.02043    0.01286
C18   1    0.127554    0.976251    0.098548    11.00000    0.03842    0.04967 =
         0.03307    0.00448    0.00832    0.01037
C19   1    0.149308    1.141449    0.131739    11.00000    0.05128    0.05197 =
         0.04020    0.00489    0.01036    0.00980
C20   1    0.076403    1.207733    0.172286    11.00000    0.07478    0.06323 =
         0.05387   -0.00424    0.01648    0.01935
AFIX  43
H20A  2    0.088253    1.318330    0.196147    11.00000   -1.20000
AFIX   0
C21   1   -0.012423    1.112610    0.177558    11.00000    0.06067    0.09553 =
         0.06269    0.00277    0.02750    0.02776
AFIX  43
H21A  2   -0.059529    1.158142    0.205633    11.00000   -1.20000
AFIX   0
C22   1   -0.032222    0.951282    0.141825    11.00000    0.04247    0.09356 =
         0.06619    0.00866    0.01890    0.00667
AFIX  43
H22A  2   -0.093731    0.889651    0.145020    11.00000   -1.20000
AFIX   0
C23   1    0.037525    0.877109    0.100773    11.00000    0.03876    0.06280 =
         0.04646    0.00523    0.00784    0.00482
C24   1    0.246348    1.246233    0.124739    11.00000    0.07487    0.05470 =
         0.06772   -0.00634    0.01771   -0.00891
AFIX 137
H24A  2    0.247138    1.357322    0.151576    11.00000   -1.50000
H24B  2    0.244207    1.268006    0.070647    11.00000   -1.50000
H24C  2    0.309582    1.180190    0.147531    11.00000   -1.50000
AFIX   0
C25   1    0.015166    0.701957    0.060428    11.00000    0.05416    0.07452 =
         0.07905   -0.00510    0.01147   -0.01297
AFIX 137
H25A  2   -0.054964    0.662490    0.062881    11.00000   -1.50000
H25B  2    0.067069    0.616605    0.085660    11.00000   -1.50000
H25C  2    0.019038    0.714319    0.006838    11.00000   -1.50000
HKLF 4
REM  DT281112 in P2(1)/c
REM R1 =  0.0565 for   1908 Fo > 4sig(Fo)  and  0.0918 for all   2913 data
REM    228 parameters refined using      0 restraints
END
WGHT      0.0773      0.0000
REM Highest difference peak  0.178,  deepest hole -0.242,  1-sigma level  0.046
Q1    1   0.3937  0.8690  0.0570  11.00000  0.05    0.18
Q2    1   0.2537  1.0660  0.0665  11.00000  0.05    0.16
Q3    1   0.5000  1.0000  0.0000  10.50000  0.05    0.15
Q4    1   0.3632  0.7015  0.2009  11.00000  0.05    0.15
Q5    1   0.4411  0.5328  0.0446  11.00000  0.05    0.15
Q6    1   0.1262  0.6030 -0.1647  11.00000  0.05    0.14
Q7    1   0.3063  0.6117 -0.0183  11.00000  0.05    0.14
Q8    1   0.4748  0.7606 -0.0561  11.00000  0.05    0.14
Q9    1   0.3444  0.9602  0.1419  11.00000  0.05    0.14
Q10   1   0.4815  0.4097 -0.0967  11.00000  0.05    0.14
Q11   1   0.3830  0.6675  0.0367  11.00000  0.05    0.14
Q12   1   0.6020  0.7876  0.0884  11.00000  0.05    0.14
Q13   1   0.2941  0.7197 -0.0619  11.00000  0.05    0.13
Q14   1   0.4851  0.6482 -0.0141  11.00000  0.05    0.12
Q15   1   0.5013  0.7304  0.0716  11.00000  0.05    0.12
Q16   1  -0.1787  1.2198  0.1588  11.00000  0.05    0.12
Q17   1   0.3251  0.5973  0.1489  11.00000  0.05    0.12
Q18   1   0.4295  1.0996  0.1191  11.00000  0.05    0.12
Q19   1   0.3025  1.1767  0.0960  11.00000  0.05    0.12
Q20   1   0.5050  0.9025 -0.0745  11.00000  0.05    0.12
;
