# Supplementary material for: 2,6-Dimethyl­phenyl acridine-9-carboxyl­ate
Source: Acta Crystallogr Sect E Struct Rep Online. 2013 Jan 4;69(Pt 2):o166. doi: 10.1107/S160053681205129X (PMC3569231; doi:10.1107/S160053681205129X)
Supplement: Supplementary file 2 [file e-69-0o166-Isup2.hkl]

# 
# h,k,l, Fc-squared, Fo-squared, sigma(Fo-squared) and status flag 
# 
data_I
_shelx_title ' DT281112 in P2(1)/c' 
_shelx_refln_list_code          4 
_shelx_F_calc_maximum      166.21 
_exptl_crystal_F_000       692.00 
_reflns_d_resolution_high  0.8411 
 
loop_ 
 _symmetry_equiv_pos_as_xyz 
 'x, y, z' 
 '-x, y+1/2, -z+1/2' 
 '-x, -y, -z' 
 'x, -y-1/2, z-1/2' 
 
_cell_length_a    12.8617 
_cell_length_b     7.5352 
_cell_length_c    17.5950 
_cell_angle_alpha  90.000 
_cell_angle_beta  103.143 
_cell_angle_gamma  90.000 
 
_shelx_F_squared_multiplier     1.000 
 
loop_ 
 _refln_index_h 
 _refln_index_k 
 _refln_index_l 
 _refln_F_squared_calc 
 _refln_F_squared_meas 
 _refln_F_squared_sigma 
 _refln_observed_status 
   3   0   0     2138.78     1912.63     51.14 o 
   4   0   0     6911.16     6060.38    160.14 o 
   5   0   0       65.04       59.89      4.76 o 
   6   0   0        9.50       10.14      2.14 o 
   7   0   0       49.84       63.72      7.12 o 
   8   0   0      140.40      144.08     10.21 o 
   9   0   0      481.65      464.00     20.30 o 
  10   0   0      987.11      888.14     29.76 o 
  11   0   0       64.34       44.31     12.65 o 
  12   0   0        0.11        4.51      3.45 o 
  13   0   0      149.22      134.38     27.81 o 
  14   0   0        0.38        3.67      6.23 o 
   2   1   0     2402.33     2172.41     38.39 o 
   3   1   0      912.43      867.75     21.48 o 
   4   1   0       40.98       42.26      3.10 o 
   5   1   0      591.16      571.89     15.21 o 
   6   1   0      336.38      387.11     10.11 o 
   7   1   0        8.53        8.61      1.11 o 
   8   1   0      252.04      267.97      9.20 o 
   9   1   0      139.12      146.80      7.84 o 
  10   1   0        0.13        2.07      1.91 o 
  11   1   0       57.57       61.69      6.61 o 
  12   1   0      296.43      300.98     15.54 o 
  13   1   0        0.51        5.13      5.40 o 
  14   1   0       31.10       14.43     11.36 o 
   0   2   0     2646.32     2472.46     35.02 o 
   1   2   0      748.42      742.08     12.75 o 
   2   2   0      213.63      209.85     11.28 o 
   3   2   0       10.84       15.14      2.31 o 
   4   2   0     1948.94     1759.88     43.87 o 
   5   2   0      417.70      447.59     14.39 o 
   6   2   0      370.60      349.40     11.55 o 
   7   2   0       31.07       28.38      3.27 o 
   8   2   0       90.33       76.04      5.98 o 
   9   2   0       42.82       38.85      4.16 o 
  10   2   0      327.99      306.13     13.22 o 
  11   2   0     1120.23     1192.87     35.98 o 
  12   2   0       17.20       13.59      4.19 o 
  13   2   0       52.51       52.32      9.63 o 
  14   2   0        5.76        8.70      6.09 o 
   1   3   0      222.39      216.98      8.08 o 
   2   3   0     1473.81     1347.97     46.95 o 
   3   3   0        1.90        3.04      1.05 o 
   4   3   0     2218.35     2080.20     47.30 o 
   5   3   0     2141.10     2029.47     89.09 o 
   6   3   0        0.83        0.07      0.96 o 
   7   3   0       46.28       45.03      3.72 o 
   8   3   0      344.46      356.54     12.92 o 
   9   3   0       26.07       26.04      3.31 o 
  10   3   0       28.81       35.40      5.95 o 
  11   3   0       72.65       50.95     13.50 o 
  12   3   0      105.16       88.03     18.19 o 
  13   3   0       16.27        7.47      7.84 o 
  14   3   0        0.72        8.55      8.67 o 
   0   4   0       43.82       35.21      4.38 o 
   1   4   0      235.08      229.12      8.93 o 
   2   4   0      363.19      361.20     12.93 o 
   3   4   0      225.47      234.46     10.67 o 
   4   4   0       22.04       25.21      5.47 o 
   5   4   0      314.38      268.44     18.98 o 
   6   4   0      157.06      134.63      9.86 o 
   7   4   0       28.99       30.97      3.87 o 
   8   4   0       74.83       80.44      5.68 o 
   9   4   0        0.04        0.28      1.52 o 
  10   4   0        3.99        6.25      2.99 o 
  11   4   0       36.68       55.87     13.55 o 
  12   4   0        3.01       29.60     67.66 o 
  13   4   0        4.13       -4.30     24.90 o 
   1   5   0      112.85      114.26      6.83 o 
   2   5   0       53.00       63.26      4.79 o 
   3   5   0      160.70      176.48     10.26 o 
   4   5   0       26.81       30.09      5.57 o 
   5   5   0      580.29      627.47     26.49 o 
   6   5   0        0.65        1.50      2.67 o 
   7   5   0      114.76      116.81     12.61 o 
   8   5   0        3.63        6.04      3.05 o 
   9   5   0        0.01        1.34      2.22 o 
  10   5   0       14.80       11.65      8.13 o 
  11   5   0        0.05        8.60      8.83 o 
  12   5   0        1.97       10.59      4.72 o 
   0   6   0       79.44       75.42      9.42 o 
   1   6   0        0.83        0.40      1.65 o 
   2   6   0       96.05       89.06      6.31 o 
   3   6   0        0.04       -0.50      0.91 o 
   4   6   0      141.44      160.06     14.36 o 
   5   6   0       13.81       10.87      4.65 o 
   6   6   0        2.23        2.10      4.39 o 
   7   6   0      141.86      155.67     16.08 o 
   8   6   0       27.64       26.55      6.26 o 
   9   6   0       15.04       17.80      8.49 o 
  10   6   0       44.01       40.04     12.99 o 
  11   6   0        0.07        7.65     16.36 o 
   1   7   0        8.64        6.08      2.23 o 
   2   7   0        2.98        1.64      1.88 o 
   3   7   0        5.31        4.30      1.92 o 
   4   7   0        2.15       -0.97      2.21 o 
   5   7   0        8.01        4.32      2.74 o 
   6   7   0       97.22      100.08     12.57 o 
   7   7   0        2.17        1.71      4.11 o 
   8   7   0       64.62       65.69     13.08 o 
   9   7   0       45.72       51.53     15.32 o 
   0   8   0        3.45        4.51     10.81 o 
   1   8   0       25.80       18.94      6.69 o 
   2   8   0       12.17        4.47      2.77 o 
   3   8   0        0.10        0.82      4.32 o 
   4   8   0        4.84        2.98      3.53 o 
   5   8   0        1.36        1.81      3.94 o 
   6   8   0        1.21       -0.55      4.41 o 
 -14   1   1        0.76        2.20      3.93 o 
 -13   1   1      128.26      138.02     14.39 o 
 -12   1   1      363.42      328.68     20.93 o 
 -11   1   1        4.83       10.99      4.46 o 
 -10   1   1        1.83        4.03      1.70 o 
  -9   1   1       12.50       14.31      2.50 o 
  -8   1   1      211.55      177.14      7.03 o 
  -7   1   1       26.34       26.47      2.68 o 
  -6   1   1      143.58      135.88      5.43 o 
  -5   1   1        0.05        0.05      0.67 o 
  -4   1   1     1631.59     1609.29     46.78 o 
  -3   1   1      722.71      715.22     35.98 o 
  -2   1   1     3546.24     3361.92     70.66 o 
   1   1   1       28.33       26.73      3.95 o 
   2   1   1        1.28        1.05      0.79 o 
   3   1   1       17.05       16.80      2.15 o 
   4   1   1      192.16      190.75      7.55 o 
   5   1   1        2.74        3.54      1.67 o 
   6   1   1     2032.29     2141.34     25.51 o 
   7   1   1       15.33       13.18      2.20 o 
   8   1   1       40.90       40.51      4.23 o 
   9   1   1       15.81       13.94      2.33 o 
  10   1   1       50.71       56.60      6.25 o 
  11   1   1       12.28       14.82      3.41 o 
  12   1   1       21.40       19.95      5.26 o 
  13   1   1        0.87        1.67      3.49 o 
  14   1   1        2.46       -0.19      2.48 o 
 -14   2   1        1.99        2.24      3.47 o 
 -13   2   1       48.88       44.95      8.42 o 
 -12   2   1        2.33        0.88      3.03 o 
 -11   2   1      888.17      900.85     31.32 o 
 -10   2   1       48.71       53.51      6.79 o 
  -9   2   1      192.59      188.61     11.87 o 
  -8   2   1       49.02       50.22      6.11 o 
  -7   2   1      492.73      503.08     19.70 o 
  -6   2   1      179.96      194.55     10.05 o 
  -5   2   1       51.31       55.80      4.84 o 
  -4   2   1      352.24      363.69      9.14 o 
  -3   2   1       33.17       30.91      2.60 o 
  -2   2   1     1653.46     1439.21     29.67 o 
  -1   2   1      491.21      437.23      9.29 o 
   0   2   1     6305.58     5498.47     63.01 o 
   1   2   1    13301.48    12472.43    730.09 o 
   2   2   1     2313.75     2248.83     38.52 o 
   3   2   1      569.72      563.52     23.88 o 
   4   2   1        2.54        1.26      1.04 o 
   5   2   1        3.36        4.46      1.16 o 
   6   2   1       48.04       56.38      5.35 o 
   7   2   1       37.11       31.69      3.74 o 
   8   2   1       53.80       46.19      5.05 o 
   9   2   1        0.02        0.66      1.46 o 
  10   2   1      185.98      184.73     10.59 o 
  11   2   1      288.24      290.23     14.64 o 
  12   2   1       34.82       38.03      8.44 o 
  13   2   1       95.73       90.33     12.27 o 
  14   2   1       63.88       75.63     12.79 o 
 -14   3   1        4.02        4.01     15.96 o 
 -13   3   1       57.29       36.28     18.57 o 
 -12   3   1       60.04       48.88     12.85 o 
 -11   3   1       25.12       29.55      5.66 o 
 -10   3   1       11.40       13.90      3.41 o 
  -9   3   1      113.40      108.77      8.79 o 
  -8   3   1        0.13       -0.21      1.39 o 
  -7   3   1        5.20        5.81      1.27 o 
  -6   3   1       85.19       94.61      5.36 o 
  -5   3   1        6.26        4.53      1.31 o 
  -4   3   1       32.24       27.85      2.48 o 
  -3   3   1      187.39      175.26      7.55 o 
  -2   3   1       32.35       28.55      2.64 o 
  -1   3   1        0.96        1.96      1.19 o 
   0   3   1        5.95        8.95      1.74 o 
   1   3   1      209.81      184.95      6.69 o 
   2   3   1       94.69       93.02      9.33 o 
   3   3   1     1217.85     1200.12     30.02 o 
   4   3   1      144.06      153.46     13.17 o 
   5   3   1      324.27      348.82     18.16 o 
   6   3   1       13.45       15.56      2.44 o 
   7   3   1      164.67      175.16      7.64 o 
   8   3   1      161.39      174.33      9.08 o 
   9   3   1       27.59       18.58      5.38 o 
  10   3   1        0.64        0.90      1.15 o 
  11   3   1       76.05       60.88      9.11 o 
  12   3   1       17.64        8.83      9.52 o 
  13   3   1       13.06       13.51      7.70 o 
 -13   4   1        1.86       18.26     72.79 o 
 -12   4   1        1.18        6.67     16.80 o 
 -11   4   1       72.82       77.96     10.36 o 
 -10   4   1        5.97        7.99      2.75 o 
  -9   4   1        3.98        5.19      2.21 o 
  -8   4   1       17.91       14.61      2.94 o 
  -7   4   1       96.54       98.36      5.67 o 
  -6   4   1        4.14        3.23      1.11 o 
  -5   4   1        0.16        1.34      1.08 o 
  -4   4   1      189.73      164.12     12.08 o 
  -3   4   1        0.16        1.04      1.28 o 
  -2   4   1      396.66      395.01     12.83 o 
  -1   4   1        0.07        0.13      1.13 o 
   0   4   1     2029.16     1872.69     24.10 o 
   1   4   1      245.71      284.13      8.80 o 
   2   4   1       19.21       16.68      1.94 o 
   3   4   1      245.68      256.02     17.51 o 
   4   4   1       92.42      102.37     12.04 o 
   5   4   1        0.10       -0.33      1.91 o 
   6   4   1        4.52        4.48      2.96 o 
   7   4   1        0.79        1.41      2.06 o 
   8   4   1        4.36        7.00      3.44 o 
   9   4   1        4.26        8.77      5.44 o 
  10   4   1       43.36       46.53      6.34 o 
  11   4   1      101.86       57.80     33.02 o 
  12   4   1      160.16      145.70     41.47 o 
  13   4   1       57.05       38.80     18.04 o 
 -12   5   1        0.28        1.23      3.75 o 
 -11   5   1        0.07        4.89      6.08 o 
 -10   5   1       34.94       27.67      7.61 o 
  -9   5   1        6.70        6.05      2.14 o 
  -8   5   1        5.50        3.00      1.61 o 
  -7   5   1      139.60      133.72     12.74 o 
  -6   5   1      400.96      366.65     18.59 o 
  -5   5   1      386.09      393.38     20.39 o 
  -4   5   1       88.88      100.58     10.04 o 
  -3   5   1       36.39       37.10      3.74 o 
  -2   5   1       11.44        6.02      2.25 o 
  -1   5   1      119.13      112.13      6.91 o 
   0   5   1      132.09      106.82      6.51 o 
   1   5   1       31.13       37.17      4.09 o 
   2   5   1       17.08       15.13      2.28 o 
   3   5   1      129.08      128.84      9.73 o 
   4   5   1      335.40      353.19     19.95 o 
   5   5   1        0.39       -1.91      1.91 o 
   6   5   1      279.45      320.08     21.92 o 
   7   5   1       87.84       80.95      9.79 o 
   8   5   1       27.57       18.54      5.95 o 
   9   5   1       21.19        9.83      5.88 o 
  10   5   1        0.67       -1.75      2.84 o 
  11   5   1        6.20        9.41      7.28 o 
  12   5   1        9.04       12.54      7.90 o 
 -11   6   1        7.81       17.08      8.88 o 
 -10   6   1       19.17       16.60      8.30 o 
  -9   6   1        7.95       13.84      7.31 o 
  -8   6   1        0.03       -1.10      2.90 o 
  -7   6   1      263.63      274.20     20.88 o 
  -6   6   1      175.95      179.05     16.81 o 
  -5   6   1       74.97       69.30     10.19 o 
  -4   6   1        1.91        4.31      2.61 o 
  -3   6   1       36.69       37.88      4.21 o 
  -2   6   1       19.46       18.93      3.17 o 
  -1   6   1       19.81       16.29      3.04 o 
   0   6   1       76.32       74.61      6.38 o 
   1   6   1       13.03       11.35      2.70 o 
   2   6   1        0.05        0.23      1.69 o 
   3   6   1        1.98        0.62      2.09 o 
   4   6   1      107.63      114.67     12.43 o 
   5   6   1       36.24       39.12      7.15 o 
   6   6   1        0.99        0.07      1.72 o 
   7   6   1       22.31       22.37      6.40 o 
   8   6   1        0.44        3.74      3.71 o 
   9   6   1       58.24       65.95     16.13 o 
  10   6   1       24.79       32.65     12.61 o 
  -9   7   1       35.52       42.17     13.08 o 
  -8   7   1       49.13       54.27     14.12 o 
  -7   7   1       49.19       44.15      9.03 o 
  -6   7   1        9.30        5.77      3.90 o 
  -5   7   1        1.97       -0.64      3.41 o 
  -4   7   1        6.45        5.51      2.77 o 
  -3   7   1        0.00       -1.07      1.81 o 
  -2   7   1       91.82       95.36      7.65 o 
  -1   7   1        0.54        1.12      1.31 o 
   0   7   1        1.65        1.00      2.22 o 
   1   7   1        7.09        5.31      1.75 o 
   2   7   1        3.92        3.51      2.04 o 
   3   7   1        1.24        2.34      4.57 o 
   4   7   1        5.62        4.00      5.22 o 
   5   7   1        2.40        4.66      4.51 o 
   6   7   1       63.38       66.58     10.51 o 
   7   7   1        1.31        5.81      4.21 o 
   8   7   1        2.79        5.87      4.80 o 
   9   7   1        4.51       14.52      8.71 o 
  -6   8   1        1.41       -0.98      3.58 o 
  -5   8   1        4.32        3.63      3.70 o 
  -4   8   1        7.20        7.21      4.14 o 
  -3   8   1        3.96        2.42      4.48 o 
  -2   8   1        9.57        6.19      2.65 o 
  -1   8   1       52.23       43.22      7.03 o 
   0   8   1       13.62       12.43      3.85 o 
   1   8   1       13.11       11.88      3.46 o 
   2   8   1        3.32       -0.26      4.08 o 
   3   8   1       51.48       57.39     11.70 o 
   4   8   1        1.21        0.78      5.55 o 
   5   8   1        0.93        1.59      3.54 o 
   6   8   1       32.18       37.62      9.73 o 
 -15   0   2       13.62       15.23     10.74 o 
 -14   0   2       42.22       38.79     16.17 o 
 -13   0   2       81.24       44.02     18.86 o 
 -12   0   2      425.54      391.24     28.11 o 
 -11   0   2     1399.71     1295.54     91.91 o 
 -10   0   2     2610.60     2495.83    126.44 o 
  -9   0   2     1553.42     1554.26     72.13 o 
  -8   0   2       82.64       59.88     11.77 o 
  -7   0   2      760.98      760.64     23.49 o 
  -6   0   2       92.62       97.22      7.91 o 
  -5   0   2     1852.68     1914.50     77.70 o 
  -4   0   2      193.34      170.83     10.22 o 
  -3   0   2     3457.03     3382.36     73.64 o 
  -2   0   2    13986.65    13581.48    126.05 o 
   2   0   2    11033.01     9044.57     70.89 o 
   3   0   2       45.86       29.24      3.15 o 
   4   0   2      272.80      240.84     10.10 o 
   5   0   2        0.48        4.01      2.93 o 
   6   0   2     1244.11     1252.49     27.87 o 
   7   0   2        2.01        0.15      1.89 o 
   8   0   2      146.64      159.46     11.27 o 
   9   0   2        0.63       -0.41      2.12 o 
  10   0   2      108.68      105.62     13.50 o 
  11   0   2        0.34        0.71      3.71 o 
  12   0   2      131.76      135.06     13.59 o 
  13   0   2       34.30       29.57      7.56 o 
  14   0   2       37.30       46.28     16.76 o 
 -15   1   2        1.03        3.69      4.19 o 
 -14   1   2        2.48        4.86      3.82 o 
 -13   1   2       90.84       99.32     12.27 o 
 -12   1   2      437.95      399.57     23.09 o 
 -11   1   2      244.78      183.37     37.57 o 
 -10   1   2       20.93       19.74      3.44 o 
  -9   1   2       58.22       58.25      4.83 o 
  -8   1   2       12.45       12.99      2.19 o 
  -7   1   2       22.13       18.21      2.55 o 
  -6   1   2      179.15      178.08     10.53 o 
  -5   1   2       31.85       54.26      5.35 o 
  -4   1   2       23.62       27.27      3.48 o 
  -3   1   2      900.86      960.15     39.55 o 
  -2   1   2      147.98      151.70      8.90 o 
  -1   1   2     4985.32     4681.44     50.04 o 
   0   1   2     1325.80     1209.34     28.64 o 
   1   1   2      443.27      355.89     17.42 o 
   2   1   2      350.30      303.80      9.10 o 
   3   1   2     1445.22     1340.62     22.54 o 
   4   1   2     1735.99     1689.26     29.67 o 
   5   1   2      701.38      775.35     16.89 o 
   6   1   2     2281.45     2427.76     32.87 o 
   7   1   2       44.70       51.02      3.79 o 
   8   1   2       28.30       25.97      3.43 o 
   9   1   2      121.77      121.81      9.58 o 
  10   1   2       28.93       27.58      4.49 o 
  11   1   2       52.51       61.76      7.41 o 
  12   1   2       27.87       18.13      6.42 o 
  13   1   2      142.64      129.60     17.00 o 
  14   1   2        5.56       13.00      5.46 o 
 -14   2   2        1.74        1.79      4.81 o 
 -13   2   2      131.77      119.09     14.48 o 
 -12   2   2       22.30       14.92      7.58 o 
 -11   2   2        0.51       -0.21      2.35 o 
 -10   2   2      264.30      253.30     15.94 o 
  -9   2   2      636.73      621.62     23.67 o 
  -8   2   2       72.72       79.98      8.47 o 
  -7   2   2        0.55        1.33      1.50 o 
  -6   2   2      532.66      572.21     17.06 o 
  -5   2   2     2144.95     2193.25     63.28 o 
  -4   2   2     2145.11     2055.69     54.63 o 
  -3   2   2       27.88       24.94      2.53 o 
  -2   2   2        6.53        6.42      1.40 o 
  -1   2   2      516.98      457.98     10.18 o 
   0   2   2     9049.41     8199.79     98.64 o 
   1   2   2    27626.57    23519.81    155.06 o 
   2   2   2     6157.81     5783.46    112.08 o 
   3   2   2     2381.35     2144.82     53.64 o 
   4   2   2     1094.01     1096.19     22.89 o 
   5   2   2      752.16      704.46     20.08 o 
   6   2   2       87.96       88.93      6.60 o 
   7   2   2       52.51       50.08      5.74 o 
   8   2   2       87.83       74.41      7.45 o 
   9   2   2        2.66        5.26      2.70 o 
  10   2   2       30.37       28.35      4.68 o 
  11   2   2      157.66      152.50     11.45 o 
  12   2   2       20.82       35.92      9.92 o 
  13   2   2       78.37       83.03     12.31 o 
  14   2   2        3.02       23.65     18.47 o 
 -14   3   2        0.30        9.65      5.91 o 
 -13   3   2       35.34       14.41     11.45 o 
 -12   3   2        0.21        0.88      2.45 o 
 -11   3   2      223.41      237.46     14.82 o 
 -10   3   2        6.50        8.99      3.07 o 
  -9   3   2       94.06       94.46      9.39 o 
  -8   3   2      122.89      114.13      9.76 o 
  -7   3   2     1118.64     1210.81     25.06 o 
  -6   3   2      509.75      521.63     19.39 o 
  -5   3   2      774.69      794.89     16.68 o 
  -4   3   2      426.97      461.66     11.95 o 
  -3   3   2        1.49        2.72      1.41 o 
  -2   3   2       61.05       58.40      4.23 o 
  -1   3   2        6.09       10.53      1.70 o 
   0   3   2       53.23       58.59      4.16 o 
   1   3   2      452.90      438.00     11.03 o 
   2   3   2     1531.96     1568.91     33.25 o 
   3   3   2      613.09      529.50     23.06 o 
   4   3   2     1402.26     1440.78     40.11 o 
   5   3   2      235.53      236.56     16.17 o 
   6   3   2       44.03       47.41      4.94 o 
   7   3   2      494.88      519.45     15.76 o 
   8   3   2      141.65      167.69     26.42 o 
   9   3   2        2.56        1.25      2.42 o 
  10   3   2       26.17       25.59      6.64 o 
  11   3   2       32.91       26.94     10.36 o 
  12   3   2       40.68       41.22     11.19 o 
  13   3   2       23.47       41.28     12.45 o 
 -13   4   2        4.22       16.20     10.55 o 
 -12   4   2       16.38       21.45      5.51 o 
 -11   4   2        2.21        3.54      3.90 o 
 -10   4   2       17.84       18.04      4.91 o 
  -9   4   2       44.93       41.40      6.00 o 
  -8   4   2       63.85       65.28      6.23 o 
  -7   4   2      449.37      438.21     12.27 o 
  -6   4   2        6.73        9.37      2.06 o 
  -5   4   2       18.49       15.56      2.53 o 
  -4   4   2       80.23       79.64      6.08 o 
  -3   4   2      198.96      206.48      9.25 o 
  -2   4   2      146.38      136.98      7.33 o 
  -1   4   2      237.51      220.91      9.49 o 
   0   4   2       52.83       48.02      4.00 o 
   1   4   2      650.95      572.04     16.67 o 
   2   4   2     1449.11     1485.65     42.02 o 
   3   4   2       17.35       17.36      3.82 o 
   4   4   2       12.96       20.24      5.76 o 
   5   4   2      210.64      218.05     13.70 o 
   6   4   2      337.16      366.88     22.96 o 
   7   4   2      534.85      513.72     20.20 o 
   8   4   2      115.71      117.42      7.35 o 
   9   4   2       24.83       34.28     10.21 o 
  10   4   2        6.70        4.44      3.94 o 
  11   4   2       96.47       81.49     13.80 o 
  12   4   2      119.54      135.12     25.64 o 
 -12   5   2        1.63        9.15      4.82 o 
 -11   5   2        3.89        2.39      3.88 o 
 -10   5   2        0.30       -1.65      5.23 o 
  -9   5   2        1.98        1.04      1.30 o 
  -8   5   2        1.12        1.19      2.52 o 
  -7   5   2      289.21      267.43     15.03 o 
  -6   5   2       18.21       20.27      3.58 o 
  -5   5   2      215.15      220.02      8.63 o 
  -4   5   2      250.69      263.91      9.29 o 
  -3   5   2        0.15        0.80      1.19 o 
  -2   5   2       11.18        8.36      2.50 o 
  -1   5   2       54.76       58.87      5.49 o 
   0   5   2       99.30      107.63      6.53 o 
   1   5   2       37.78       41.34      3.96 o 
   2   5   2        5.39        6.18      2.67 o 
   3   5   2       23.81       20.14      4.12 o 
   4   5   2       46.26       50.42      7.12 o 
   5   5   2       86.73       94.16     12.90 o 
   6   5   2      196.06      206.85     23.57 o 
   7   5   2       14.39        6.95     11.83 o 
   8   5   2       16.23        5.34      6.00 o 
   9   5   2       45.77       46.09     11.04 o 
  10   5   2       19.41       12.36      9.72 o 
  11   5   2        0.91        5.40      5.28 o 
 -11   6   2        0.38       -2.06      6.25 o 
 -10   6   2        0.21       -1.02      3.69 o 
  -9   6   2       22.69       23.84      9.07 o 
  -8   6   2       30.09       32.06      6.83 o 
  -7   6   2       66.60       71.67     10.17 o 
  -6   6   2       14.75       10.39      2.74 o 
  -5   6   2       94.97       86.51     11.48 o 
  -4   6   2       11.79       14.26      2.30 o 
  -3   6   2       71.20       74.56      6.48 o 
  -2   6   2      171.53      192.60     11.71 o 
  -1   6   2      100.76      109.12      8.03 o 
   0   6   2        0.03       -1.03      1.40 o 
   1   6   2       10.79       12.10      2.22 o 
   2   6   2        0.39        1.30      1.66 o 
   3   6   2       37.00       34.89      6.91 o 
   4   6   2        0.12        0.21      3.35 o 
   5   6   2        0.78        4.28      3.02 o 
   6   6   2        4.36        3.42      2.81 o 
   7   6   2       11.55        7.97      3.49 o 
   8   6   2       25.12       37.82      8.28 o 
   9   6   2        0.92        9.98      5.91 o 
  10   6   2       32.96       46.32      9.43 o 
  -9   7   2        3.30        3.23      8.85 o 
  -8   7   2       11.51        6.66      2.94 o 
  -7   7   2       40.57       36.17      7.80 o 
  -6   7   2        1.16        1.72      2.93 o 
  -5   7   2        5.17        5.78      3.93 o 
  -4   7   2       12.53       12.86      2.59 o 
  -3   7   2      189.35      200.57     10.44 o 
  -2   7   2      128.94      128.02      8.78 o 
  -1   7   2        5.35        5.17      1.85 o 
   0   7   2       17.12       17.03      3.01 o 
   1   7   2        1.22        1.34      1.16 o 
   2   7   2        1.33        1.59      2.20 o 
   3   7   2       10.43       17.91      6.93 o 
   4   7   2        7.92        6.93      4.86 o 
   5   7   2        4.62        3.52      2.96 o 
   6   7   2      113.48      132.88     18.04 o 
   7   7   2      167.57      200.51     22.13 o 
   8   7   2        2.30       17.88     11.61 o 
  -6   8   2        0.66       -0.83      2.60 o 
  -5   8   2        3.43        0.87      2.90 o 
  -4   8   2        2.20        3.50      2.18 o 
  -3   8   2        8.16        5.09      5.12 o 
  -2   8   2        5.35        2.38      2.42 o 
  -1   8   2       39.54       38.17      7.25 o 
   0   8   2        2.35        3.84      3.57 o 
   1   8   2        1.96       -2.40      3.03 o 
   2   8   2        8.95        4.69      4.46 o 
   3   8   2        2.19       -0.60      4.00 o 
   4   8   2        0.06        2.07      3.95 o 
   5   8   2        0.00        3.70      4.85 o 
   6   8   2        0.00       13.07      6.81 o 
 -15   1   3        2.16        3.29      5.43 o 
 -14   1   3       15.53       18.39      6.14 o 
 -13   1   3        0.79        1.32      3.15 o 
 -12   1   3       46.51       43.52     10.47 o 
 -11   1   3      120.01       85.14     25.69 o 
 -10   1   3       91.73       67.69     13.19 o 
  -9   1   3       14.59       16.34      2.32 o 
  -8   1   3        9.33        4.82      2.09 o 
  -7   1   3      389.34      401.09     17.36 o 
  -6   1   3      520.58      542.21     18.63 o 
  -5   1   3      741.45      779.97     21.08 o 
  -4   1   3     2452.22     2561.43     70.91 o 
  -3   1   3      302.08      287.84      8.57 o 
  -2   1   3     1834.27     1850.84     18.03 o 
  -1   1   3     1764.65     1734.00     26.35 o 
   0   1   3     3675.33     3427.09     35.13 o 
   1   1   3     7112.18     6453.84     76.89 o 
   2   1   3     7994.94     7014.62     47.41 o 
   3   1   3      598.68      536.53     13.59 o 
   4   1   3     1543.02     1509.88     22.86 o 
   5   1   3      207.25      230.37     10.93 o 
   6   1   3      295.17      287.09     11.09 o 
   7   1   3        6.34        8.97      2.86 o 
   8   1   3      148.88      183.56     11.44 o 
   9   1   3        6.57        5.22      2.16 o 
  10   1   3       16.89       11.93      3.43 o 
  11   1   3       11.10        2.77      4.19 o 
  12   1   3        1.76       -2.92      3.16 o 
  13   1   3       41.49       27.70      8.21 o 
  14   1   3       21.62       30.07      9.06 o 
 -14   2   3        0.07       -3.62      3.62 o 
 -13   2   3       51.73       32.09     15.75 o 
 -12   2   3       11.81       18.09      6.40 o 
 -11   2   3      136.63      142.23     12.57 o 
 -10   2   3      209.12      215.30     14.96 o 
  -9   2   3      643.04      674.83     29.59 o 
  -8   2   3      191.30      194.34     12.36 o 
  -7   2   3       27.77       37.53      5.69 o 
  -6   2   3      133.35      160.32     10.59 o 
  -5   2   3      565.84      646.66     17.17 o 
  -4   2   3      673.46      647.07     28.01 o 
  -3   2   3       41.77       37.80      2.85 o 
  -2   2   3      223.94      205.54      6.53 o 
  -1   2   3     5083.10     5021.73     73.25 o 
   0   2   3    13228.89    12364.72    201.42 o 
   1   2   3        0.83        2.63      1.10 o 
   2   2   3       27.99       27.36      2.90 o 
   3   2   3       56.25       63.47      4.40 o 
   4   2   3      389.32      376.39     12.40 o 
   5   2   3        2.20        3.60      1.80 o 
   6   2   3        1.20        0.42      1.64 o 
   7   2   3      263.45      282.27     13.28 o 
   8   2   3        8.98        4.42      2.89 o 
   9   2   3        5.02        4.88      3.49 o 
  10   2   3       70.01       68.28      8.92 o 
  11   2   3        0.19        0.47      2.44 o 
  12   2   3      113.34      131.68     19.16 o 
  13   2   3       56.04       71.27     13.97 o 
 -14   3   3        8.05       13.69      7.17 o 
 -13   3   3       15.24       23.39      8.86 o 
 -12   3   3        5.63        8.62      5.76 o 
 -11   3   3       14.10       11.61      3.60 o 
 -10   3   3       12.40        8.49      3.13 o 
  -9   3   3        0.65        0.31      1.79 o 
  -8   3   3        0.81        1.25      2.40 o 
  -7   3   3      363.88      444.97     15.75 o 
  -6   3   3      280.68      302.06     14.07 o 
  -5   3   3      330.07      371.04     11.67 o 
  -4   3   3        5.67        4.49      1.88 o 
  -3   3   3       62.33       59.62      4.21 o 
  -2   3   3      112.34      116.41      5.91 o 
  -1   3   3       10.46       10.82      1.84 o 
   0   3   3      670.26      688.52     13.79 o 
   1   3   3      652.13      642.86     13.21 o 
   2   3   3        0.01        0.59      0.91 o 
   3   3   3        0.06        0.24      3.09 o 
   4   3   3        1.08       -1.46      2.31 o 
   5   3   3       67.02       62.56      7.25 o 
   6   3   3      162.70      146.94      8.75 o 
   7   3   3        9.15        8.24      2.41 o 
   8   3   3       14.67       13.78      4.26 o 
   9   3   3       20.09       15.07      4.90 o 
  10   3   3       83.64       57.38     12.22 o 
  11   3   3        0.16        5.42      4.19 o 
  12   3   3       18.28       25.61      8.01 o 
  13   3   3       18.98       51.24     19.80 o 
 -13   4   3       10.92       22.08      9.02 o 
 -12   4   3        4.73        8.13      5.03 o 
 -11   4   3       44.04       44.60      8.02 o 
 -10   4   3       43.82       44.64      6.67 o 
  -9   4   3       17.93       14.89      3.80 o 
  -8   4   3      195.91      204.85     11.73 o 
  -7   4   3      326.44      326.60     13.23 o 
  -6   4   3        0.72        1.93      1.12 o 
  -5   4   3      262.15      255.91     10.45 o 
  -4   4   3       35.85       48.26      5.45 o 
  -3   4   3       12.56       11.15      2.96 o 
  -2   4   3       98.20      102.62      6.29 o 
  -1   4   3      338.61      362.18     11.58 o 
   0   4   3        3.88        4.64      1.37 o 
   1   4   3     3588.98     3588.21     47.66 o 
   2   4   3     1702.58     1736.80     46.82 o 
   3   4   3       96.88       90.92     11.21 o 
   4   4   3        9.78        9.02      3.24 o 
   5   4   3       70.90       68.16      7.02 o 
   6   4   3      162.54      154.25     13.50 o 
   7   4   3       31.42       23.51      8.08 o 
   8   4   3        0.12        1.90      1.53 o 
   9   4   3        5.36       13.91      8.07 o 
  10   4   3      441.41      479.42     25.30 o 
  11   4   3      158.35      129.99     20.45 o 
  12   4   3       35.62       28.44     10.30 o 
 -12   5   3        0.26       -1.24      5.52 o 
 -11   5   3       20.41       11.11      7.02 o 
 -10   5   3       34.58       30.64      7.58 o 
  -9   5   3        0.89        2.16      1.97 o 
  -8   5   3       54.85       56.68      4.76 o 
  -7   5   3        9.60        7.10      2.57 o 
  -6   5   3       43.68       49.72      5.24 o 
  -5   5   3      434.11      445.87     12.82 o 
  -4   5   3      459.92      507.69     13.81 o 
  -3   5   3       30.10       30.12      3.72 o 
  -2   5   3      257.68      266.73     12.23 o 
  -1   5   3       11.48       12.25      2.23 o 
   0   5   3       48.65       48.41      4.62 o 
   1   5   3        1.46        2.92      1.34 o 
   2   5   3      168.59      168.50     13.94 o 
   3   5   3       56.39       62.66     10.13 o 
   4   5   3       14.85       15.48      5.10 o 
   5   5   3       29.02       26.08      7.35 o 
   6   5   3      196.62      204.67     20.34 o 
   7   5   3       55.91       42.66     11.83 o 
   8   5   3      117.82      113.53     11.73 o 
   9   5   3       79.41       65.16     10.84 o 
  10   5   3       11.56        3.94      3.09 o 
  11   5   3       10.67       12.32      8.82 o 
 -11   6   3        8.75       13.45      7.03 o 
 -10   6   3        7.66        8.50      4.94 o 
  -9   6   3        0.54       -3.59     10.26 o 
  -8   6   3        3.46        0.88      5.82 o 
  -7   6   3       15.91       15.69      4.63 o 
  -6   6   3       22.51       22.37      2.81 o 
  -5   6   3      346.70      348.52     13.50 o 
  -4   6   3      263.38      282.55     12.90 o 
  -3   6   3       18.13       17.63      3.15 o 
  -2   6   3        9.13       10.96      3.44 o 
  -1   6   3      317.48      343.67     14.86 o 
   0   6   3       11.30       10.52      2.24 o 
   1   6   3       34.68       42.61      4.81 o 
   2   6   3       33.93       32.64      6.58 o 
   3   6   3      178.95      196.48     18.99 o 
   4   6   3       36.34       39.10      8.89 o 
   5   6   3        0.70        4.24      4.30 o 
   6   6   3       10.60       10.81      7.76 o 
   7   6   3        1.86        3.36      4.94 o 
   8   6   3        1.01        3.06      4.60 o 
   9   6   3        2.54       13.94     11.85 o 
  10   6   3        5.10        5.03     12.64 o 
  -9   7   3       11.45       12.83      6.63 o 
  -8   7   3        0.96       -5.64     12.73 o 
  -7   7   3        3.37        4.54      6.47 o 
  -6   7   3        1.95        1.53      3.59 o 
  -5   7   3        6.97        9.73      4.49 o 
  -4   7   3        2.68        5.71      2.57 o 
  -3   7   3       74.58       92.27      8.01 o 
  -2   7   3      195.71      205.07     11.45 o 
  -1   7   3       16.44       17.54      2.77 o 
   0   7   3       12.29       11.31      2.40 o 
   1   7   3        7.32        7.58      2.46 o 
   2   7   3        1.97       -0.18      2.98 o 
   3   7   3        4.50        6.84      4.58 o 
   4   7   3        2.24        6.68      4.28 o 
   5   7   3       60.16       71.40     13.69 o 
   6   7   3       49.97       66.55     13.51 o 
   7   7   3       55.92       79.25     14.82 o 
   8   7   3       22.74       44.35     17.66 o 
  -6   8   3        0.83        1.20      2.86 o 
  -5   8   3        0.23       -1.52      3.06 o 
  -4   8   3        2.30        3.39      3.02 o 
  -3   8   3        0.79        2.17      2.96 o 
  -2   8   3       41.29       40.92      7.07 o 
  -1   8   3        6.25        8.99      4.34 o 
   0   8   3       15.57       21.28      6.72 o 
   1   8   3        3.87        4.95      5.35 o 
   2   8   3        7.83        3.73      2.75 o 
   3   8   3        4.02        9.34      4.98 o 
   4   8   3       15.17       22.37      9.26 o 
   5   8   3       40.20       64.99     13.76 o 
 -15   0   4        6.83        5.87      7.04 o 
 -14   0   4        0.62        3.90      8.78 o 
 -13   0   4      127.09      130.46     13.49 o 
 -12   0   4        6.73       11.45      4.92 o 
 -11   0   4     1572.90     1514.08     43.29 o 
 -10   0   4      948.36      946.08     35.03 o 
  -9   0   4      140.03      141.51     11.40 o 
  -8   0   4       91.19      121.89     10.12 o 
  -7   0   4       59.96       52.15      6.40 o 
  -6   0   4     2708.05     2618.79     74.36 o 
  -5   0   4       10.97       16.19      8.71 o 
  -4   0   4     1499.01     1622.19     64.28 o 
  -3   0   4       13.92        9.76      5.94 o 
  -2   0   4     2219.09     2275.79     62.14 o 
  -1   0   4      176.37      193.23     17.82 o 
   0   0   4    25658.06    26039.89    703.78 o 
   1   0   4     6279.57     6189.76    207.17 o 
   2   0   4     1167.12      949.79     44.78 o 
   3   0   4      414.87      364.83     16.64 o 
   4   0   4     1381.14     1380.95     28.72 o 
   5   0   4      926.28      880.65     24.73 o 
   6   0   4      283.19      286.30     23.45 o 
   7   0   4     1193.40     1330.65     41.96 o 
   8   0   4      636.76      692.83     32.73 o 
   9   0   4       33.43       34.37      6.54 o 
  10   0   4        0.35       -1.35      3.08 o 
  11   0   4       92.50       86.70     11.58 o 
  12   0   4       17.66       22.35      9.39 o 
  13   0   4       12.46       17.47      6.60 o 
 -15   1   4        0.22        2.14      4.10 o 
 -14   1   4        0.24        0.08      3.16 o 
 -13   1   4       22.99       11.15      8.07 o 
 -12   1   4       61.68       55.66     12.28 o 
 -11   1   4      585.97      570.30     37.75 o 
 -10   1   4       52.76       33.96      9.84 o 
  -9   1   4      121.10       94.11     13.28 o 
  -8   1   4       11.51       14.91      2.09 o 
  -7   1   4       20.60       21.92      2.50 o 
  -6   1   4      195.41      179.77     13.77 o 
  -5   1   4     5917.17     6014.76    209.54 o 
  -4   1   4      997.48     1089.72     31.23 o 
  -3   1   4     1617.49     1616.44     26.89 o 
  -2   1   4      268.35      311.81     11.78 o 
  -1   1   4     2072.73     2013.46     44.17 o 
   0   1   4     4304.65     3889.60     75.66 o 
   1   1   4     3185.97     3101.23     57.76 o 
   2   1   4     2338.51     2240.21     33.84 o 
   3   1   4      806.13      778.32     21.19 o 
   4   1   4      114.67      106.60      6.66 o 
   5   1   4     1019.00     1149.95     23.13 o 
   6   1   4     1849.24     2009.94     34.23 o 
   7   1   4      131.50      139.80     10.67 o 
   8   1   4       57.24       58.30      9.94 o 
   9   1   4        0.75        5.24      3.93 o 
  10   1   4      100.48       98.34     11.25 o 
  11   1   4        0.29       -2.39      2.61 o 
  12   1   4       75.11       62.70     10.77 o 
  13   1   4        2.07       11.04      7.28 o 
 -14   2   4        3.09        5.73      5.06 o 
 -13   2   4        1.23        4.74      2.93 o 
 -12   2   4       34.20       42.93      8.40 o 
 -11   2   4        1.90        0.41      1.91 o 
 -10   2   4      478.46      475.88     20.42 o 
  -9   2   4     1210.24     1270.92     36.61 o 
  -8   2   4       25.69       16.84      4.38 o 
  -7   2   4      158.14      160.70     13.72 o 
  -6   2   4     1352.79     1603.02     34.89 o 
  -5   2   4       12.01       20.11      3.86 o 
  -4   2   4      687.50      729.67     12.36 o 
  -3   2   4       85.49       79.49      5.44 o 
  -2   2   4     1618.06     1649.55     22.53 o 
  -1   2   4     3996.56     4111.85     32.12 o 
   0   2   4     1046.88     1006.71     23.79 o 
   1   2   4     1426.89     1327.14     20.93 o 
   2   2   4     1593.35     1539.25     24.03 o 
   3   2   4      174.74      168.17      9.29 o 
   4   2   4      231.53      249.94     10.49 o 
   5   2   4       31.51       40.45      4.91 o 
   6   2   4      457.31      470.16     16.09 o 
   7   2   4       75.71       97.22      7.64 o 
   8   2   4        4.40        7.03      2.84 o 
   9   2   4       10.71       11.27      5.81 o 
  10   2   4       59.94       58.96      7.81 o 
  11   2   4      172.83      180.89     14.24 o 
  12   2   4       10.05       34.54      9.24 o 
  13   2   4        0.42       -1.02      4.26 o 
 -14   3   4        2.64       19.51      9.87 o 
 -13   3   4        5.05       11.44      6.03 o 
 -12   3   4      105.44      108.92     13.67 o 
 -11   3   4       10.05        7.70      3.63 o 
 -10   3   4      130.25      137.11     12.52 o 
  -9   3   4       26.81       27.82      5.52 o 
  -8   3   4      126.54      139.22     11.61 o 
  -7   3   4      179.04      210.60     11.23 o 
  -6   3   4      557.73      608.13     17.89 o 
  -5   3   4      259.76      272.86     10.68 o 
  -4   3   4        8.34        8.41      2.12 o 
  -3   3   4        0.07        1.55      1.63 o 
  -2   3   4      489.52      467.30     12.11 o 
  -1   3   4      292.47      316.35     10.74 o 
   0   3   4       47.44       42.63      4.07 o 
   1   3   4      130.92      137.14      6.84 o 
   2   3   4      487.89      444.79     15.89 o 
   3   3   4      135.92      108.85     15.56 o 
   4   3   4       64.63       35.75      7.21 o 
   5   3   4       31.22       32.40      4.71 o 
   6   3   4       42.90       41.06      4.32 o 
   7   3   4      113.41      125.94      8.88 o 
   8   3   4       40.29       37.19      5.46 o 
   9   3   4       65.01       54.06      7.02 o 
  10   3   4       44.57       41.29      6.45 o 
  11   3   4        3.91        9.28      4.15 o 
  12   3   4       12.54       23.53      7.00 o 
  13   3   4       15.87       59.62     23.67 o 
 -13   4   4        6.25       10.76      7.02 o 
 -12   4   4       10.41       14.51      5.13 o 
 -11   4   4       69.07       70.13      9.01 o 
 -10   4   4        2.35        0.03      3.35 o 
  -9   4   4      157.86      175.04     11.99 o 
  -8   4   4      157.42      150.54     10.74 o 
  -7   4   4       30.39       24.45      4.42 o 
  -6   4   4       31.42       36.30      4.25 o 
  -5   4   4       14.17       15.31      3.16 o 
  -4   4   4       61.64       64.71      6.68 o 
  -3   4   4        0.51        1.09      1.41 o 
  -2   4   4       79.16       85.94      6.35 o 
  -1   4   4       44.13       53.11      4.64 o 
   0   4   4      138.58      138.19      7.81 o 
   1   4   4     1399.50     1259.71     31.30 o 
   2   4   4     3785.89     3669.23     68.74 o 
   3   4   4      163.23      171.40     15.90 o 
   4   4   4       47.16       47.63      9.10 o 
   5   4   4      227.79      248.58     18.71 o 
   6   4   4      281.33      264.66     19.88 o 
   7   4   4        8.84       11.87      3.94 o 
   8   4   4        0.04        2.72      4.83 o 
   9   4   4       90.78       82.20      7.87 o 
  10   4   4       25.73       22.50      9.34 o 
  11   4   4       33.64       36.31      9.89 o 
  12   4   4        2.21       18.04      9.54 o 
 -12   5   4        3.97        1.29      4.04 o 
 -11   5   4        2.93        3.10      5.56 o 
 -10   5   4        2.07        4.12      3.30 o 
  -9   5   4       15.30       11.09      3.43 o 
  -8   5   4       19.87       10.99      3.50 o 
  -7   5   4       99.29       96.95      7.36 o 
  -6   5   4      246.39      237.49     11.86 o 
  -5   5   4       16.21       19.28      3.58 o 
  -4   5   4      257.23      252.18     11.37 o 
  -3   5   4        0.48       -1.21      1.34 o 
  -2   5   4      253.29      279.54     11.13 o 
  -1   5   4      222.68      232.59     10.78 o 
   0   5   4        9.81        6.75      2.27 o 
   1   5   4       32.94       29.79      3.05 o 
   2   5   4      293.76      270.46     24.16 o 
   3   5   4        0.00       -0.20      3.17 o 
   4   5   4        0.47        8.82      6.22 o 
   5   5   4       50.80       57.81     13.84 o 
   6   5   4       37.81       50.54     22.98 o 
   7   5   4        2.44        0.47      9.18 o 
   8   5   4       16.26       21.09      9.68 o 
   9   5   4        2.19      -11.14     12.17 o 
  10   5   4        6.10       -0.07      6.58 o 
  11   5   4        5.47       -6.60      6.60 o 
 -11   6   4        0.96       -1.89      2.37 o 
 -10   6   4        1.26        1.79      6.50 o 
  -9   6   4        7.20        0.35      6.13 o 
  -8   6   4       20.39       20.02      3.44 o 
  -7   6   4       42.37       36.43      3.97 o 
  -6   6   4      226.37      237.58     10.60 o 
  -5   6   4        0.92        3.58      1.80 o 
  -4   6   4      115.90      134.37      9.40 o 
  -3   6   4       43.34       43.28      5.41 o 
  -2   6   4        2.44        3.04      1.90 o 
  -1   6   4      119.71      123.44      9.20 o 
   0   6   4       19.59       20.60      3.39 o 
   1   6   4       30.10       32.30      3.48 o 
   2   6   4       62.54       58.95      9.35 o 
   3   6   4      124.82      124.32     19.10 o 
   4   6   4       13.59       22.98      9.39 o 
   5   6   4       12.65       20.05     13.55 o 
   6   6   4        1.22        9.14     10.76 o 
   7   6   4        1.94       -5.43     20.26 o 
   8   6   4       12.26       17.72     14.76 o 
   9   6   4        3.46        6.23      8.52 o 
  10   6   4        6.34        8.32     14.12 o 
  -9   7   4        0.00       -4.45     13.85 o 
  -8   7   4        0.47        2.77      8.32 o 
  -7   7   4       21.90       17.47      6.77 o 
  -6   7   4       18.91       19.53      6.15 o 
  -5   7   4      164.75      166.84     13.97 o 
  -4   7   4       71.82       84.75      8.50 o 
  -3   7   4      276.44      300.59     15.15 o 
  -2   7   4       56.94       53.71      6.38 o 
  -1   7   4       13.31       20.75      4.23 o 
   0   7   4        0.85        3.60      1.94 o 
   1   7   4       23.24       24.01      3.72 o 
   2   7   4        1.66        1.06      2.46 o 
   3   7   4        6.00       15.38      7.95 o 
   4   7   4      125.72      165.55     20.19 o 
   5   7   4       97.35      138.35     18.96 o 
   6   7   4        0.03        9.34      6.12 o 
   7   7   4       94.98      112.51     16.51 o 
   8   7   4       21.00       39.02     21.99 o 
  -6   8   4        9.48        6.44      3.88 o 
  -5   8   4        0.29        9.33      4.01 o 
  -4   8   4        1.18        7.70      4.18 o 
  -3   8   4       47.38       56.10      8.14 o 
  -2   8   4        0.99        4.18      3.99 o 
  -1   8   4       14.62       34.07      9.45 o 
   0   8   4        6.07       11.74      6.14 o 
   1   8   4        0.18        6.91      4.26 o 
   2   8   4       10.11       21.16      7.44 o 
   3   8   4      100.32      121.16     18.57 o 
   4   8   4       53.88       77.38     15.33 o 
   5   8   4        3.31       15.34     10.21 o 
 -15   1   5       23.41       32.85     10.55 o 
 -14   1   5        0.66       -0.47      2.66 o 
 -13   1   5       22.30       28.33      9.79 o 
 -12   1   5      552.24      542.32     38.37 o 
 -11   1   5       24.01       25.65      8.09 o 
 -10   1   5      339.72      344.91     23.58 o 
  -9   1   5       27.14       16.76      4.03 o 
  -8   1   5        1.75        3.84      1.20 o 
  -7   1   5      200.82      203.62     13.09 o 
  -6   1   5       23.44       30.60      3.95 o 
  -5   1   5     1005.72     1248.82     31.04 o 
  -4   1   5     1213.82     1451.82     32.78 o 
  -3   1   5      609.23      647.46     13.89 o 
  -2   1   5     1079.64     1033.54     20.61 o 
  -1   1   5      107.32      118.73     12.10 o 
   0   1   5      241.17      239.30     11.15 o 
   1   1   5     1257.55     1199.34     32.20 o 
   2   1   5        8.21        8.33      2.06 o 
   3   1   5      216.07      188.17      9.16 o 
   4   1   5      115.51      112.67      7.63 o 
   5   1   5      161.85      168.41     10.68 o 
   6   1   5     1504.09     1604.91     32.47 o 
   7   1   5        2.89        5.43      2.76 o 
   8   1   5        0.63        1.37      1.84 o 
   9   1   5        0.05       -1.49      2.74 o 
  10   1   5       18.45       18.66      3.67 o 
  11   1   5       20.50       19.39      4.87 o 
  12   1   5       15.42       16.87      6.36 o 
  13   1   5        7.19       13.18      7.12 o 
 -14   2   5        0.25       -0.56      3.35 o 
 -13   2   5        0.49        6.22      3.58 o 
 -12   2   5       27.81       30.73      7.18 o 
 -11   2   5      473.46      446.79     22.97 o 
 -10   2   5      192.05      185.23     14.09 o 
  -9   2   5       11.48       14.77      4.29 o 
  -8   2   5       21.87       28.69      5.69 o 
  -7   2   5      106.03      145.64     13.46 o 
  -6   2   5       25.76       25.83      5.34 o 
  -5   2   5      405.70      506.33     13.04 o 
  -4   2   5      106.80      106.65      5.46 o 
  -3   2   5      311.65      334.93      9.15 o 
  -2   2   5     1041.92     1052.34     15.91 o 
  -1   2   5        0.71        0.69      3.18 o 
   0   2   5     1881.16     1867.05     25.93 o 
   1   2   5        2.26        2.53      1.85 o 
   2   2   5     1001.49      957.19     17.43 o 
   3   2   5      423.35      452.57     16.25 o 
   4   2   5       78.45       89.44      8.37 o 
   5   2   5       39.90       57.47      5.61 o 
   6   2   5       26.34       26.99      3.91 o 
   7   2   5        6.80        7.31      3.09 o 
   8   2   5       13.27       16.56      5.91 o 
   9   2   5       43.16       30.21     11.96 o 
  10   2   5       38.96       28.51     11.62 o 
  11   2   5       34.12       20.22      8.18 o 
  12   2   5       17.97        4.93     10.28 o 
  13   2   5        6.12        8.22      4.62 o 
 -14   3   5        0.02       10.14      6.37 o 
 -13   3   5        7.38       14.29      7.75 o 
 -12   3   5       21.99       20.70      8.08 o 
 -11   3   5       84.84       91.71     10.77 o 
 -10   3   5       29.36       25.03      5.63 o 
  -9   3   5       12.77       18.67      4.80 o 
  -8   3   5        0.96        0.87      1.54 o 
  -7   3   5      175.44      194.97     11.14 o 
  -6   3   5        0.07       -0.47      1.48 o 
  -5   3   5       15.94       12.89      2.65 o 
  -4   3   5       69.78       70.94      5.81 o 
  -3   3   5      885.27      926.32     17.64 o 
  -2   3   5      148.66      169.96      7.31 o 
  -1   3   5     2140.25     2213.47     33.77 o 
   0   3   5      546.82      564.85     13.72 o 
   1   3   5      149.92      150.43      6.88 o 
   2   3   5      259.99      255.59     12.23 o 
   3   3   5      268.72      228.10     10.25 o 
   4   3   5        3.05        3.44      1.73 o 
   5   3   5       38.22       27.06      3.55 o 
   6   3   5       12.07       10.85      2.74 o 
   7   3   5      252.20      299.46     13.27 o 
   8   3   5       37.09       40.09      6.48 o 
   9   3   5       15.77       33.22      6.08 o 
  10   3   5       91.33       84.40     12.62 o 
  11   3   5        0.05       -1.03      6.35 o 
  12   3   5        6.24       23.91     25.70 o 
 -13   4   5        0.15        0.74      2.37 o 
 -12   4   5       59.99       65.85      9.79 o 
 -11   4   5        0.07       -0.68      3.44 o 
 -10   4   5      661.65      780.19     27.65 o 
  -9   4   5      117.96      138.67     11.24 o 
  -8   4   5       58.56       63.73      6.99 o 
  -7   4   5       46.61       35.71      4.46 o 
  -6   4   5       34.21       41.21      4.91 o 
  -5   4   5       33.54       31.62      4.27 o 
  -4   4   5       73.26       70.12      5.89 o 
  -3   4   5       18.38       13.75      3.44 o 
  -2   4   5        7.97        7.97      2.24 o 
  -1   4   5      818.25      890.89     20.73 o 
   0   4   5     3198.08     3239.55     54.63 o 
   1   4   5     1625.61     1432.36     38.17 o 
   2   4   5      194.82      185.54      9.14 o 
   3   4   5       60.36       43.63      4.74 o 
   4   4   5       12.06       13.81      6.99 o 
   5   4   5      580.14      541.20     29.03 o 
   6   4   5       11.89        5.19      3.54 o 
   7   4   5        3.81        2.64      3.27 o 
   8   4   5        5.43        5.89      1.81 o 
   9   4   5       10.39       11.93      3.54 o 
  10   4   5       49.18       66.44     14.12 o 
  11   4   5        8.01       27.69     10.97 o 
  12   4   5        0.69       12.04     19.22 o 
 -12   5   5        5.66        9.33      8.28 o 
 -11   5   5       99.90      103.86     15.29 o 
 -10   5   5        0.62        1.57      2.98 o 
  -9   5   5       23.54       28.31      5.65 o 
  -8   5   5       27.91       22.45      3.19 o 
  -7   5   5      178.12      198.37     11.07 o 
  -6   5   5      125.08      139.14      9.52 o 
  -5   5   5        8.64        8.69      3.00 o 
  -4   5   5       10.81       10.17      3.39 o 
  -3   5   5      114.49      111.21      7.34 o 
  -2   5   5      331.56      354.36     13.52 o 
  -1   5   5      194.64      205.44     10.88 o 
   0   5   5      151.18      165.13      8.81 o 
   1   5   5       91.00       89.50      6.25 o 
   2   5   5      386.51      386.48     16.26 o 
   3   5   5        1.35        4.48     10.95 o 
   4   5   5       69.83       43.23     38.46 o 
   5   5   5      186.12      130.81     62.34 o 
   6   5   5       20.74        8.58     23.70 o 
   7   5   5        0.01        0.41      8.46 o 
   8   5   5       62.53       27.53     19.30 o 
   9   5   5       24.33        0.98      8.42 o 
  10   5   5        5.75       -5.82      7.53 o 
  11   5   5        1.98        2.68      6.98 o 
 -11   6   5        7.50        5.15      6.56 o 
 -10   6   5        5.02       -1.26      4.36 o 
  -9   6   5       13.82       12.60      6.84 o 
  -8   6   5       21.18       24.31      5.01 o 
  -7   6   5       26.63       22.00      4.06 o 
  -6   6   5      290.24      293.09     12.95 o 
  -5   6   5      202.29      191.61     10.64 o 
  -4   6   5        3.48        3.72      2.43 o 
  -3   6   5       12.34       12.06      2.98 o 
  -2   6   5        0.05        3.31      2.10 o 
  -1   6   5       13.81       19.34      3.98 o 
   0   6   5        1.33        2.81      2.12 o 
   1   6   5      894.08      770.37     35.98 o 
   2   6   5      266.52      281.90     28.66 o 
   3   6   5      131.97      164.14     23.11 o 
   4   6   5        9.25       23.90     16.09 o 
   5   6   5        0.11        2.58      6.19 o 
   6   6   5        7.43       24.58     16.72 o 
   7   6   5        9.64        6.06     10.34 o 
   8   6   5        0.05       -5.42     18.67 o 
   9   6   5       17.22        3.39     20.28 o 
  -9   7   5        4.31        3.91      7.55 o 
  -8   7   5        2.00       -2.97      3.45 o 
  -7   7   5        0.30        1.75      3.86 o 
  -6   7   5       32.43       26.86      6.49 o 
  -5   7   5       68.84       44.61     16.56 o 
  -4   7   5        5.68        8.23      3.48 o 
  -3   7   5       50.12       52.09      6.61 o 
  -2   7   5       27.06       39.94      6.02 o 
  -1   7   5      108.95      123.30     10.20 o 
   0   7   5        0.38        2.62      2.36 o 
   1   7   5        2.86        3.66      2.45 o 
   2   7   5       44.14       46.26      9.89 o 
   3   7   5        0.89        4.30      5.34 o 
   4   7   5       31.88       67.75     13.78 o 
   5   7   5       64.68       38.82     21.44 o 
   6   7   5        0.19       -1.23     12.69 o 
   7   7   5        0.76        2.75      3.83 o 
  -6   8   5       11.08       10.60      6.50 o 
  -5   8   5        0.08        5.90      4.20 o 
  -4   8   5       14.36       21.39      7.95 o 
  -3   8   5        0.63        6.21      3.59 o 
  -2   8   5       29.01       42.97      7.08 o 
  -1   8   5        1.04        6.03      9.64 o 
   0   8   5       44.53       64.77     13.11 o 
   1   8   5        1.25       -0.84      3.66 o 
   2   8   5      126.05      175.10     21.03 o 
   3   8   5      125.91      186.65     22.98 o 
   4   8   5        4.13       26.63      8.41 o 
 -15   0   6       16.01       14.91     11.50 o 
 -14   0   6        0.01        8.30      8.69 o 
 -13   0   6       14.02        6.53      6.69 o 
 -12   0   6      424.92      377.91     21.86 o 
 -11   0   6      101.25      104.50     11.63 o 
 -10   0   6       44.42       48.56      7.93 o 
  -9   0   6      319.77      318.03     18.03 o 
  -8   0   6      464.01      491.22     22.08 o 
  -7   0   6       84.04       60.53     11.00 o 
  -6   0   6     3477.72     3984.64     90.40 o 
  -5   0   6     1743.19     2123.67     85.45 o 
  -4   0   6      130.56      133.55     20.44 o 
  -3   0   6      768.07      826.47     46.19 o 
  -2   0   6      373.28      332.57     29.37 o 
  -1   0   6     1879.21     1995.67     46.46 o 
   0   0   6      687.74      727.43     27.82 o 
   1   0   6      267.13      260.35     17.11 o 
   2   0   6       31.50       28.42      4.67 o 
   3   0   6      307.81      245.74     15.35 o 
   4   0   6       53.56       37.07      9.57 o 
   5   0   6      114.72      113.34     14.78 o 
   6   0   6      417.14      404.07     41.21 o 
   7   0   6      247.13      258.54     16.44 o 
   8   0   6      154.98      180.73     14.77 o 
   9   0   6       25.43       33.17      7.36 o 
  10   0   6       37.20       33.11      9.67 o 
  11   0   6      275.17      242.25     24.79 o 
  12   0   6      173.89      122.58     21.06 o 
  13   0   6        1.76        7.27      9.92 o 
 -15   1   6       32.66       40.49     12.39 o 
 -14   1   6       67.34       80.82     16.84 o 
 -13   1   6       11.66       14.99      7.30 o 
 -12   1   6       11.16       11.38      6.18 o 
 -11   1   6       21.74       13.81      5.31 o 
 -10   1   6        0.70        0.37      3.07 o 
  -9   1   6       13.94       16.87      2.50 o 
  -8   1   6        0.59        2.01      1.41 o 
  -7   1   6      120.01      114.79     10.65 o 
  -6   1   6        0.01        0.86      1.64 o 
  -5   1   6     3721.86     4349.09     74.77 o 
  -4   1   6      794.34      886.91     21.03 o 
  -3   1   6      278.87      319.77     15.33 o 
  -2   1   6       73.67       79.17      6.27 o 
  -1   1   6      252.18      217.04      8.63 o 
   0   1   6       18.67       17.42      3.72 o 
   1   1   6       65.85       58.52      5.88 o 
   2   1   6     1037.53     1010.60     21.69 o 
   3   1   6     1167.54     1194.72     22.90 o 
   4   1   6        7.90        5.23      2.40 o 
   5   1   6        1.08        1.42      1.70 o 
   6   1   6       50.70       54.10      6.07 o 
   7   1   6       74.86       87.11      8.22 o 
   8   1   6        7.87        3.53      2.94 o 
   9   1   6        0.38       -0.79      2.12 o 
  10   1   6       35.06       32.03      7.30 o 
  11   1   6       39.23       38.48      8.97 o 
  12   1   6        0.86        6.45      5.44 o 
  13   1   6       21.65       34.97      9.65 o 
 -14   2   6        6.38       13.54      5.33 o 
 -13   2   6        0.07        2.19      2.36 o 
 -12   2   6       69.84       64.55     10.20 o 
 -11   2   6      143.85      129.12     13.80 o 
 -10   2   6       10.41        9.39      3.66 o 
  -9   2   6       33.97       41.79      6.75 o 
  -8   2   6       26.92       31.25      6.05 o 
  -7   2   6       19.78       33.78      6.91 o 
  -6   2   6      239.85      288.67     10.43 o 
  -5   2   6     1439.47     1662.07     24.55 o 
  -4   2   6       45.20       40.17      4.79 o 
  -3   2   6      101.07      114.48      5.47 o 
  -2   2   6       74.36       70.90      4.22 o 
  -1   2   6       96.67       65.51      8.50 o 
   0   2   6      189.02      175.16      9.62 o 
   1   2   6     2393.07     2435.15     34.97 o 
   2   2   6       38.36       34.93      4.95 o 
   3   2   6     2469.95     2350.05     33.27 o 
   4   2   6      186.84      198.79      9.90 o 
   5   2   6      192.21      206.98     11.05 o 
   6   2   6      141.38      164.82      9.96 o 
   7   2   6        0.04        2.22      3.55 o 
   8   2   6        0.16        2.26      3.63 o 
   9   2   6        0.01        0.47      4.12 o 
  10   2   6        3.30       -3.49      3.49 o 
  11   2   6       25.99        8.43     10.94 o 
  12   2   6        0.01        0.10      5.86 o 
 -14   3   6        0.59        8.05      5.95 o 
 -13   3   6        9.68       12.37      7.23 o 
 -12   3   6        1.66        3.40      4.98 o 
 -11   3   6        1.29       -0.47      5.31 o 
 -10   3   6      287.07      335.18     22.35 o 
  -9   3   6       36.06       44.27      7.25 o 
  -8   3   6        6.10       10.67      3.41 o 
  -7   3   6       15.72       16.12      3.43 o 
  -6   3   6        4.18        5.18      1.38 o 
  -5   3   6       10.91       11.03      2.19 o 
  -4   3   6        0.31        0.21      1.92 o 
  -3   3   6     2950.62     3012.31     38.45 o 
  -2   3   6       67.59       63.59      5.15 o 
  -1   3   6      293.11      350.87     12.44 o 
   0   3   6      173.61      172.00      7.89 o 
   1   3   6      793.35      791.88     18.92 o 
   2   3   6      691.72      628.58     22.28 o 
   3   3   6      147.54      150.64      9.36 o 
   4   3   6        0.86       -0.28      1.04 o 
   5   3   6       15.84       14.22      2.75 o 
   6   3   6      264.40      304.69     13.12 o 
   7   3   6       80.62      106.44      8.85 o 
   8   3   6      323.11      367.11     16.06 o 
   9   3   6       13.99       10.53      5.44 o 
  10   3   6        4.94       21.28     35.13 o 
  11   3   6        0.32        2.49      6.49 o 
  12   3   6        0.00        8.32      8.26 o 
 -13   4   6        4.67        8.61      6.27 o 
 -12   4   6        2.90       -0.26      4.21 o 
 -11   4   6       11.37       11.88      5.19 o 
 -10   4   6      185.49      202.91     14.62 o 
  -9   4   6      357.42      407.07     19.67 o 
  -8   4   6      203.82      213.92     13.63 o 
  -7   4   6        2.19        4.58      1.88 o 
  -6   4   6       10.43       10.98      2.40 o 
  -5   4   6       33.03       33.01      3.93 o 
  -4   4   6      193.90      208.23     10.66 o 
  -3   4   6      360.16      349.38     14.96 o 
  -2   4   6       60.94       59.54      5.39 o 
  -1   4   6      146.99      133.83      8.12 o 
   0   4   6      610.50      599.22     15.10 o 
   1   4   6       32.21       32.22      4.70 o 
   2   4   6      101.05       82.70      6.93 o 
   3   4   6        2.32        1.98      1.25 o 
   4   4   6        3.37        3.79      1.61 o 
   5   4   6        2.08        1.09      3.86 o 
   6   4   6       35.57       31.06      4.27 o 
   7   4   6      210.94      217.56     12.32 o 
   8   4   6       57.50       46.98      5.66 o 
   9   4   6       61.23       64.46      8.77 o 
  10   4   6       25.57       31.83     11.57 o 
  11   4   6        5.36       31.91     19.65 o 
 -12   5   6       43.81       21.66     18.42 o 
 -11   5   6        1.90        4.10      4.51 o 
 -10   5   6        5.49        9.02      4.76 o 
  -9   5   6        5.27       10.92      4.18 o 
  -8   5   6        3.04        3.90      1.45 o 
  -7   5   6       56.55       43.66      6.10 o 
  -6   5   6       95.43      106.82      8.27 o 
  -5   5   6        5.24        5.12      2.13 o 
  -4   5   6       38.76       35.23      5.12 o 
  -3   5   6      274.40      269.43     12.72 o 
  -2   5   6      127.87      124.95      9.31 o 
  -1   5   6       39.04       34.26      4.66 o 
   0   5   6      120.23      104.55      7.35 o 
   1   5   6       46.84       39.88      5.49 o 
   2   5   6       30.48       24.65      4.80 o 
   3   5   6        5.78        6.52      9.26 o 
   4   5   6       17.41        1.53     25.23 o 
   5   5   6      411.97      400.38     55.62 o 
   6   5   6      128.27       93.35     35.22 o 
   7   5   6       48.11       26.84      7.31 o 
   8   5   6       73.64       44.78      9.69 o 
   9   5   6       14.06       15.70      6.92 o 
  10   5   6        2.74        8.07      8.03 o 
 -11   6   6        0.35       -0.57     11.53 o 
 -10   6   6        0.00       -3.14      5.57 o 
  -9   6   6        0.42        2.57      5.46 o 
  -8   6   6       18.06       13.85      5.62 o 
  -7   6   6      225.76      241.42     13.57 o 
  -6   6   6       23.80       30.50      4.58 o 
  -5   6   6       55.18       50.74      5.42 o 
  -4   6   6       25.10       21.25      4.16 o 
  -3   6   6       11.06       13.80      3.04 o 
  -2   6   6       31.81       25.76      5.12 o 
  -1   6   6       23.46       28.09      6.35 o 
   0   6   6      111.81       87.30      9.82 o 
   1   6   6      524.00      429.60     22.80 o 
   2   6   6      488.17      390.03     26.16 o 
   3   6   6      488.46      453.05     63.41 o 
   4   6   6      477.79      480.48     65.96 o 
   5   6   6       49.39       31.71     15.19 o 
   6   6   6        0.64      -10.22     16.12 o 
   7   6   6        0.35       -9.45     20.83 o 
   8   6   6       35.78       25.85     18.21 o 
   9   6   6        0.01      -10.08     20.90 o 
  -9   7   6        0.42       -1.94      4.64 o 
  -8   7   6        6.37       10.40      7.21 o 
  -7   7   6       10.34       18.81      8.78 o 
  -6   7   6       37.30       42.36      6.51 o 
  -5   7   6        0.69        3.68      4.88 o 
  -4   7   6       30.25       31.65      6.49 o 
  -3   7   6       17.78       23.25      5.23 o 
  -2   7   6       18.50       24.46      5.45 o 
  -1   7   6        4.69       11.74      5.47 o 
   0   7   6       45.38       40.05      6.34 o 
   1   7   6        1.24        1.61      1.94 o 
   2   7   6       18.44       22.75      8.82 o 
   3   7   6       35.11       28.35     16.71 o 
   4   7   6       32.96       31.82     16.44 o 
   5   7   6        3.80        0.89      6.84 o 
   6   7   6        5.87      -10.89     16.76 o 
   7   7   6        1.68        3.66     12.28 o 
  -6   8   6       44.82       44.19     12.45 o 
  -5   8   6        0.53        1.31      3.80 o 
  -4   8   6        3.89        1.11      4.06 o 
  -3   8   6        0.32       -1.75      1.77 o 
  -2   8   6       15.69       16.71      6.17 o 
  -1   8   6       18.01       35.48     12.99 o 
   0   8   6        3.83        3.04      8.43 o 
   1   8   6        3.87        4.79      5.01 o 
   2   8   6      210.25      201.56     47.37 o 
   3   8   6      190.97      181.21     40.45 o 
   4   8   6       63.13       77.79     25.83 o 
 -15   1   7        6.86        9.05      6.78 o 
 -14   1   7       29.48       42.41     12.45 o 
 -13   1   7        8.04       12.56      6.41 o 
 -12   1   7       11.42       13.79      5.23 o 
 -11   1   7       50.86       27.03     10.91 o 
 -10   1   7      219.36      156.72     26.72 o 
  -9   1   7      336.03      267.06     26.99 o 
  -8   1   7      249.12      234.45     10.55 o 
  -7   1   7      111.33      123.56      9.29 o 
  -6   1   7      962.37     1169.57     26.84 o 
  -5   1   7     1156.61     1287.10     31.01 o 
  -4   1   7       73.77       86.59      6.81 o 
  -3   1   7       59.53       78.26      8.26 o 
  -2   1   7       70.98       64.93      7.31 o 
  -1   1   7      760.11      749.74     30.55 o 
   0   1   7      778.94      851.92     22.69 o 
   1   1   7      761.26      762.55     16.75 o 
   2   1   7      771.12      738.26     19.90 o 
   3   1   7      722.70      681.32     22.78 o 
   4   1   7       20.11       20.51      4.02 o 
   5   1   7        4.86       -1.16      3.22 o 
   6   1   7        1.52        0.34      2.27 o 
   7   1   7        0.47        6.03      3.38 o 
   8   1   7      272.73      291.32     17.66 o 
   9   1   7        6.44        5.49      3.65 o 
  10   1   7       28.37       20.96      7.09 o 
  11   1   7        0.58        9.82      6.15 o 
  12   1   7        4.39        7.73      6.06 o 
 -14   2   7        2.58        2.43      4.45 o 
 -13   2   7        2.85        2.77      3.06 o 
 -12   2   7        2.80        3.53      5.22 o 
 -11   2   7        0.68        1.42      2.08 o 
 -10   2   7       13.94       18.58      5.48 o 
  -9   2   7        0.03        0.14      1.53 o 
  -8   2   7        8.10        8.32      4.64 o 
  -7   2   7       20.16       10.77      3.78 o 
  -6   2   7      187.98      226.64     10.08 o 
  -5   2   7       59.09       64.85      5.16 o 
  -4   2   7      139.25      152.03      8.33 o 
  -3   2   7     1127.19     1177.84     23.77 o 
  -2   2   7       19.16       16.31      2.91 o 
  -1   2   7       44.97       39.78      3.51 o 
   0   2   7       36.01       38.74      4.29 o 
   1   2   7     3683.13     3821.45     47.93 o 
   2   2   7     1129.20     1113.69     24.71 o 
   3   2   7      492.55      463.42     15.07 o 
   4   2   7       77.26       93.64     10.64 o 
   5   2   7        1.39        6.95      2.65 o 
   6   2   7        2.79        3.45      2.50 o 
   7   2   7      153.24      170.18     18.44 o 
   8   2   7       46.04       31.19     13.75 o 
   9   2   7        7.98        8.60      4.23 o 
  10   2   7        1.68        3.58      4.24 o 
  11   2   7       12.61       14.79      6.62 o 
  12   2   7       17.57       16.77      6.79 o 
 -14   3   7        1.38        6.35      4.65 o 
 -13   3   7        6.23        9.78      7.02 o 
 -12   3   7       36.12       25.35      6.79 o 
 -11   3   7      314.83      316.33     23.65 o 
 -10   3   7      147.63      185.58     13.81 o 
  -9   3   7       45.30       39.01      7.03 o 
  -8   3   7       20.38       27.14      4.81 o 
  -7   3   7        8.82       10.99      2.23 o 
  -6   3   7        0.48       -0.37      1.46 o 
  -5   3   7       89.70      100.67      6.87 o 
  -4   3   7        5.73        9.55      2.69 o 
  -3   3   7      108.26      131.14      7.17 o 
  -2   3   7        0.00        0.49      1.61 o 
  -1   3   7      574.45      627.52     18.25 o 
   0   3   7       11.34       15.12      2.54 o 
   1   3   7       69.15       92.07      7.48 o 
   2   3   7        0.25        1.73      1.19 o 
   3   3   7      389.50      372.46     13.43 o 
   4   3   7       49.96       48.44      5.44 o 
   5   3   7      523.32      528.64     16.92 o 
   6   3   7      229.75      248.20     12.29 o 
   7   3   7      329.06      356.76     15.73 o 
   8   3   7       74.33       82.69      9.10 o 
   9   3   7       17.27       40.11     10.87 o 
  10   3   7        2.66        0.89      7.37 o 
  11   3   7        3.26       -5.71     21.32 o 
 -13   4   7        0.02        2.63      3.78 o 
 -12   4   7       28.59       29.08      6.21 o 
 -11   4   7        5.98        8.48      3.79 o 
 -10   4   7      716.55      801.33     29.77 o 
  -9   4   7      197.46      202.49     14.09 o 
  -8   4   7       33.71       24.77      5.91 o 
  -7   4   7       34.13       42.54      7.12 o 
  -6   4   7       65.44       63.57      5.39 o 
  -5   4   7        0.52        1.59      1.88 o 
  -4   4   7        7.17        6.60      2.49 o 
  -3   4   7       58.78       61.75      6.67 o 
  -2   4   7       13.31       12.16      2.94 o 
  -1   4   7       60.13       65.96      6.22 o 
   0   4   7       52.06       39.07      4.14 o 
   1   4   7        1.51        2.34      1.23 o 
   2   4   7      103.01       74.46      5.83 o 
   3   4   7        1.40        4.01      2.40 o 
   4   4   7      375.59      364.60     15.22 o 
   5   4   7      128.87      115.26      6.99 o 
   6   4   7       23.85       22.38      2.84 o 
   7   4   7      115.54      101.78     14.79 o 
   8   4   7        3.73        4.23      8.37 o 
   9   4   7        8.63       28.15      9.50 o 
  10   4   7       16.30       48.67     20.57 o 
  11   4   7        7.06       53.77     23.20 o 
 -12   5   7        1.93        3.31      7.04 o 
 -11   5   7       63.68       46.30     17.94 o 
 -10   5   7      164.08      206.16     20.29 o 
  -9   5   7        1.62        7.54      3.94 o 
  -8   5   7       53.19       60.53      8.62 o 
  -7   5   7        3.27        2.93      1.68 o 
  -6   5   7      238.17      270.04     14.42 o 
  -5   5   7       69.18       72.68      6.84 o 
  -4   5   7       63.33       71.67      6.51 o 
  -3   5   7      148.99      148.05      9.09 o 
  -2   5   7       23.09       18.86      3.26 o 
  -1   5   7        0.15        0.43      1.61 o 
   0   5   7       47.89       42.55      4.15 o 
   1   5   7      305.71      282.47     12.87 o 
   2   5   7       31.87       24.30      8.59 o 
   3   5   7       71.50       71.54      8.21 o 
   4   5   7      190.29      184.12     40.52 o 
   5   5   7      295.96      265.22     38.37 o 
   6   5   7       67.58       57.83     14.90 o 
   7   5   7        3.27        7.88      6.56 o 
   8   5   7      104.12       87.49     26.05 o 
   9   5   7       59.06       42.85     25.34 o 
  10   5   7        1.62       30.81     17.43 o 
 -11   6   7       14.57       16.02      7.74 o 
 -10   6   7       42.53       47.05     14.21 o 
  -9   6   7      270.69      336.76     28.74 o 
  -8   6   7      138.12      179.04     18.06 o 
  -7   6   7       75.90       86.94      8.29 o 
  -6   6   7      156.53      167.99     12.47 o 
  -5   6   7       38.27       44.81      6.78 o 
  -4   6   7       90.23       81.77      7.09 o 
  -3   6   7        0.39        1.00      1.56 o 
  -2   6   7        4.75        4.73      3.14 o 
  -1   6   7       12.51       10.55      4.83 o 
   0   6   7       31.22       25.03      6.26 o 
   1   6   7      817.51      700.98     29.54 o 
   2   6   7      221.58      176.08     13.30 o 
   3   6   7      523.76      501.62     62.11 o 
   4   6   7      309.78      295.17     67.73 o 
   5   6   7       28.09        9.38     22.02 o 
   6   6   7       27.02        4.09     17.36 o 
   7   6   7        0.99        0.63     11.60 o 
   8   6   7        0.01        1.34      4.09 o 
  -9   7   7        3.90        9.83      6.61 o 
  -8   7   7       33.16       38.92     11.82 o 
  -7   7   7        1.46        1.31      4.41 o 
  -6   7   7       76.84       96.78     11.50 o 
  -5   7   7       60.75       60.03      9.09 o 
  -4   7   7        1.60        4.09      4.27 o 
  -3   7   7       93.33       93.75     10.15 o 
  -2   7   7      206.58      221.42     17.37 o 
  -1   7   7       17.79        8.98      9.18 o 
   0   7   7       86.40       62.88     13.07 o 
   1   7   7        1.34        5.35      6.70 o 
   2   7   7       34.72       42.65     17.92 o 
   3   7   7        5.62       -0.03     11.54 o 
   4   7   7        3.24       -1.84     11.13 o 
   5   7   7       14.27       -3.51     17.23 o 
   6   7   7        0.05      -16.05     31.21 o 
  -5   8   7       10.93       14.84      5.90 o 
  -4   8   7        2.07        8.72      5.87 o 
  -3   8   7       71.13       77.10     10.99 o 
  -2   8   7        1.37        3.30      5.64 o 
  -1   8   7        4.94        9.87      7.20 o 
   0   8   7        0.87        6.11      6.38 o 
   1   8   7       26.27       31.54     11.56 o 
   2   8   7       42.06       24.34     18.92 o 
   3   8   7       53.45       36.31     16.15 o 
 -15   0   8       11.15       17.40     12.48 o 
 -14   0   8       62.44       63.76     21.09 o 
 -13   0   8        0.32        2.59      6.23 o 
 -12   0   8       25.67       24.54      5.79 o 
 -11   0   8      302.03      277.72     30.18 o 
 -10   0   8     1460.25     1381.42     87.18 o 
  -9   0   8      469.25      459.80     27.29 o 
  -8   0   8       30.06       32.45      9.18 o 
  -7   0   8       78.93      107.06     15.32 o 
  -6   0   8       17.86        9.77      8.84 o 
  -5   0   8      356.39      420.10     41.41 o 
  -4   0   8      644.64      659.89     49.27 o 
  -3   0   8      944.11      992.76     58.06 o 
  -2   0   8      313.35      325.64     22.36 o 
  -1   0   8        7.31       11.61      5.86 o 
   0   0   8     2088.20     2316.80     57.36 o 
   1   0   8      616.24      738.95     27.59 o 
   2   0   8      250.92      244.42     16.18 o 
   3   0   8        9.01       15.20     19.03 o 
   4   0   8       58.68       80.82     11.44 o 
   5   0   8      132.05      123.49     11.70 o 
   6   0   8       71.08       66.81      8.82 o 
   7   0   8      448.16      457.45     24.19 o 
   8   0   8       79.81       88.93     15.23 o 
   9   0   8        0.19        2.64      4.36 o 
  10   0   8       22.76       19.85     10.30 o 
  11   0   8       59.41       68.83     26.22 o 
  12   0   8        7.26        9.16     12.13 o 
 -14   1   8       20.66       25.91      9.74 o 
 -13   1   8        0.11        0.09      2.20 o 
 -12   1   8       18.32       14.27      6.66 o 
 -11   1   8        7.02        6.39      1.67 o 
 -10   1   8      111.94       91.86     11.57 o 
  -9   1   8       45.12       42.34      4.68 o 
  -8   1   8       80.66       69.11      6.77 o 
  -7   1   8       63.64       62.51      6.74 o 
  -6   1   8        6.72       12.77      3.80 o 
  -5   1   8       91.77       88.48      8.89 o 
  -4   1   8      145.34      148.06     11.33 o 
  -3   1   8      255.13      269.58     16.76 o 
  -2   1   8      333.63      377.74     12.45 o 
  -1   1   8     1064.15     1181.53     25.58 o 
   0   1   8     1297.58     1399.98     31.04 o 
   1   1   8      199.29      205.08      9.56 o 
   2   1   8      548.54      615.12     16.52 o 
   3   1   8       60.76       71.86      7.04 o 
   4   1   8      302.08      297.48     15.04 o 
   5   1   8        2.47       -0.80      4.32 o 
   6   1   8       64.78       71.53      8.74 o 
   7   1   8        8.34       15.59      4.55 o 
   8   1   8        8.55       14.46      5.05 o 
   9   1   8      168.95      185.31     19.63 o 
  10   1   8       40.69       39.52      9.85 o 
  11   1   8       29.15       43.05     10.57 o 
  12   1   8        2.20        7.34      5.88 o 
 -14   2   8       10.18       14.79      5.28 o 
 -13   2   8        0.13        3.30      3.74 o 
 -12   2   8        7.09        5.92      3.10 o 
 -11   2   8       29.43       23.18      6.32 o 
 -10   2   8       85.27       84.41     11.87 o 
  -9   2   8       47.10       59.82      8.66 o 
  -8   2   8        1.80        7.35      5.31 o 
  -7   2   8        8.01       10.26      2.01 o 
  -6   2   8        3.67        7.53      3.61 o 
  -5   2   8       36.16       23.92      8.30 o 
  -4   2   8      757.87      793.53     24.60 o 
  -3   2   8       98.26      110.24      8.25 o 
  -2   2   8      149.39      131.46      9.14 o 
  -1   2   8      142.81      153.00      7.78 o 
   0   2   8       20.72       24.29      3.79 o 
   1   2   8     1076.48     1008.69     26.61 o 
   2   2   8      962.48      955.48     23.02 o 
   3   2   8       67.16       72.35      5.76 o 
   4   2   8      149.89      160.09      9.61 o 
   5   2   8        1.45        5.20      3.96 o 
   6   2   8        9.25        3.73      3.81 o 
   7   2   8        2.23       -1.48      2.84 o 
   8   2   8        4.25        2.96      2.84 o 
   9   2   8       68.91       64.10      9.73 o 
  10   2   8        1.07        6.50      4.63 o 
  11   2   8       17.11       22.94      7.63 o 
  12   2   8       23.65       39.25     10.54 o 
 -14   3   8       14.00       22.65     10.39 o 
 -13   3   8       17.39       15.33      5.21 o 
 -12   3   8        0.13        1.03      3.83 o 
 -11   3   8       52.39       56.92     10.56 o 
 -10   3   8       30.64       32.70      7.71 o 
  -9   3   8       46.89       62.76      7.86 o 
  -8   3   8      101.87       75.33     12.60 o 
  -7   3   8        4.06        2.10      1.88 o 
  -6   3   8      165.04      152.41      9.30 o 
  -5   3   8      246.25      272.76     12.18 o 
  -4   3   8      188.65      207.36     10.62 o 
  -3   3   8      841.54      889.24     20.41 o 
  -2   3   8     1566.27     1614.38     33.11 o 
  -1   3   8       47.25       58.09      5.51 o 
   0   3   8       26.54       34.93      6.44 o 
   1   3   8      125.21      145.08     12.29 o 
   2   3   8      131.63      126.59      8.72 o 
   3   3   8       22.42       17.18      3.53 o 
   4   3   8       19.95       16.34      4.48 o 
   5   3   8       22.16       19.69      4.67 o 
   6   3   8        8.52       14.15      8.40 o 
   7   3   8      179.79      200.75     12.07 o 
   8   3   8       10.57       56.09     31.05 o 
   9   3   8        7.15       -0.20      5.31 o 
  10   3   8       20.09       14.95     10.85 o 
  11   3   8        3.74       -5.61     14.02 o 
 -13   4   8        1.33        4.54      4.13 o 
 -12   4   8        1.50        2.33      4.14 o 
 -11   4   8       30.49       20.48      7.09 o 
 -10   4   8       26.18       24.79      6.87 o 
  -9   4   8       24.95       14.37      5.34 o 
  -8   4   8       97.61      109.53     11.78 o 
  -7   4   8       19.52       19.48      3.82 o 
  -6   4   8        5.13        6.30      2.16 o 
  -5   4   8      547.99      556.57     18.20 o 
  -4   4   8      479.33      493.02     16.14 o 
  -3   4   8        0.05       -0.52      2.27 o 
  -2   4   8      164.44      184.30     11.97 o 
  -1   4   8       18.85       18.07      4.09 o 
   0   4   8       74.18       68.19      6.07 o 
   1   4   8       48.88       53.36      5.30 o 
   2   4   8       28.28       30.78      4.75 o 
   3   4   8      202.76      190.74     13.62 o 
   4   4   8      520.02      490.35     37.32 o 
   5   4   8      262.57      222.39     12.37 o 
   6   4   8       15.95       14.23      6.18 o 
   7   4   8       30.68       30.01      4.46 o 
   8   4   8        0.00        9.92      7.03 o 
   9   4   8       16.43       40.07     13.32 o 
  10   4   8        9.22       31.01     14.85 o 
 -12   5   8       17.10       10.69      8.79 o 
 -11   5   8       33.38       32.22      8.73 o 
 -10   5   8       55.86       72.64     13.20 o 
  -9   5   8        9.95        9.52      4.09 o 
  -8   5   8       73.80       78.66     10.05 o 
  -7   5   8       32.93       34.84      5.80 o 
  -6   5   8      205.67      207.02     11.49 o 
  -5   5   8        5.65       31.39     26.13 o 
  -4   5   8      112.39      125.10      8.67 o 
  -3   5   8       98.43      101.14      7.87 o 
  -2   5   8       43.23       40.91      6.29 o 
  -1   5   8        3.80        7.23      2.83 o 
   0   5   8       45.69       41.96      5.77 o 
   1   5   8        0.63        1.50      2.26 o 
   2   5   8       68.72       55.27      5.76 o 
   3   5   8       86.73       72.33      9.02 o 
   4   5   8       20.03       15.38      3.19 o 
   5   5   8        6.94        8.97      6.95 o 
   6   5   8       10.78       15.67      9.04 o 
   7   5   8       85.58       64.79     37.42 o 
   8   5   8       23.51       53.88     15.68 o 
   9   5   8       14.73       37.25     17.72 o 
 -10   6   8       93.32      110.39     21.14 o 
  -9   6   8      132.42      163.13     18.69 o 
  -8   6   8      239.18      290.58     23.64 o 
  -7   6   8      264.45      290.04     17.92 o 
  -6   6   8      410.58      461.09     20.68 o 
  -5   6   8        2.07        3.49      2.53 o 
  -4   6   8        0.31        1.24      1.66 o 
  -3   6   8       30.57       31.68      4.74 o 
  -2   6   8        8.61        8.45      2.68 o 
  -1   6   8        0.10        3.22      3.89 o 
   0   6   8       11.86        6.84      3.57 o 
   1   6   8      237.98      196.41     11.80 o 
   2   6   8      225.39      209.08     15.38 o 
   3   6   8       33.37       19.36     12.35 o 
   4   6   8       74.82       65.80     15.18 o 
   5   6   8        0.80        3.03      4.95 o 
   6   6   8        7.30        8.44      7.19 o 
   7   6   8        1.41        4.92      9.89 o 
   8   6   8        8.95       40.54     14.82 o 
  -8   7   8        4.92        5.66      5.97 o 
  -7   7   8       14.57       19.17      9.05 o 
  -6   7   8        5.74        6.84      4.02 o 
  -5   7   8        1.35        7.83      4.57 o 
  -4   7   8       17.75       25.35      6.30 o 
  -3   7   8       75.97       77.65     10.27 o 
  -2   7   8        7.05        5.56      3.89 o 
  -1   7   8       26.36       12.36     17.20 o 
   0   7   8       49.66       35.07      7.87 o 
   1   7   8      161.59      155.04     21.42 o 
   2   7   8        7.99        0.91      9.66 o 
   3   7   8        0.47       -8.35     22.85 o 
   4   7   8        0.73       -1.80      7.98 o 
   5   7   8       19.32       15.01      8.07 o 
   6   7   8        2.76       -2.40      5.34 o 
  -4   8   8        0.04        1.97      3.04 o 
  -3   8   8       21.92       18.46      6.45 o 
  -2   8   8        5.28        2.43      4.11 o 
  -1   8   8       29.24       17.99      8.85 o 
   0   8   8       10.83       12.02     11.17 o 
   1   8   8       61.07       45.06     18.45 o 
   2   8   8      196.71      192.08     32.57 o 
 -14   1   9        6.61        9.51      6.45 o 
 -13   1   9        0.80        1.90      3.78 o 
 -12   1   9        2.92        2.84      2.30 o 
 -11   1   9      194.73      134.49     21.05 o 
 -10   1   9      125.38      106.76     10.88 o 
  -9   1   9      111.34      105.45      9.48 o 
  -8   1   9       48.67       48.55      6.38 o 
  -7   1   9       56.20       53.53      6.44 o 
  -6   1   9       12.82       12.82      4.39 o 
  -5   1   9      389.03      458.86     15.54 o 
  -4   1   9      844.42     1036.60     34.95 o 
  -3   1   9      108.72      107.01     10.93 o 
  -2   1   9      428.67      450.98     25.33 o 
  -1   1   9      263.14      317.98     16.09 o 
   0   1   9        7.18       10.12      2.73 o 
   1   1   9        0.13        2.64      2.03 o 
   2   1   9      124.96      142.36     11.47 o 
   3   1   9       14.60       16.91      4.02 o 
   4   1   9        9.45        8.26      2.98 o 
   5   1   9        0.03       -0.37      2.05 o 
   6   1   9      152.75      168.12     13.41 o 
   7   1   9      383.43      408.37     24.05 o 
   8   1   9       23.22       24.65      6.25 o 
   9   1   9       10.47       23.00      7.81 o 
  10   1   9       68.34       80.05     13.57 o 
  11   1   9       18.43       20.71      8.03 o 
 -14   2   9       11.24        3.79      2.73 o 
 -13   2   9        0.00        2.01      2.62 o 
 -12   2   9        1.64        2.38      2.38 o 
 -11   2   9       43.05       44.77      8.92 o 
 -10   2   9       22.65       32.54      7.56 o 
  -9   2   9        0.01       -1.64      1.72 o 
  -8   2   9      109.31      116.21      8.97 o 
  -7   2   9       28.05       38.36      6.53 o 
  -6   2   9      261.11      295.19     11.53 o 
  -5   2   9      160.36      205.60     12.07 o 
  -4   2   9      164.83      168.05     10.86 o 
  -3   2   9        2.66        4.07      2.03 o 
  -2   2   9      548.74      515.77     22.31 o 
  -1   2   9        9.67       20.82      4.42 o 
   0   2   9       70.71       72.87      6.59 o 
   1   2   9       91.72       83.05      8.13 o 
   2   2   9       10.01        5.82      2.80 o 
   3   2   9      207.58      234.10     10.37 o 
   4   2   9      223.63      247.40     12.15 o 
   5   2   9      573.22      517.34     20.34 o 
   6   2   9       96.31       92.97     12.49 o 
   7   2   9        8.57        7.15      3.60 o 
   8   2   9        0.14       -0.03      2.73 o 
   9   2   9      109.29      122.43     16.56 o 
  10   2   9       49.42       64.25     12.95 o 
  11   2   9       28.16       40.11     10.36 o 
 -13   3   9       28.15       32.16      7.70 o 
 -12   3   9       20.11       26.93      7.79 o 
 -11   3   9       16.34       17.58      6.37 o 
 -10   3   9       24.10       29.33      7.62 o 
  -9   3   9        3.11        0.49      1.85 o 
  -8   3   9        0.38       -0.61      1.89 o 
  -7   3   9      237.48      245.78     16.19 o 
  -6   3   9        0.83        0.97      1.73 o 
  -5   3   9      900.25      994.38     24.13 o 
  -4   3   9      905.73      936.60     23.59 o 
  -3   3   9      184.10      225.18     10.68 o 
  -2   3   9        0.13        3.36      3.06 o 
  -1   3   9        4.66        5.78      2.49 o 
   0   3   9       15.66       13.80      3.35 o 
   1   3   9        4.72        2.84      1.93 o 
   2   3   9      112.52      125.13      8.55 o 
   3   3   9       19.92       18.08      5.08 o 
   4   3   9       54.33       52.16      6.95 o 
   5   3   9      861.51      812.05     25.22 o 
   6   3   9      107.48      100.21      9.76 o 
   7   3   9        0.07       -1.81      3.12 o 
   8   3   9        4.49       -3.61     13.04 o 
   9   3   9       10.30        7.35      6.12 o 
  10   3   9       87.91       77.86     20.02 o 
 -13   4   9        2.99        4.04      4.35 o 
 -12   4   9       19.46       14.27      6.12 o 
 -11   4   9       16.99       11.49      7.38 o 
 -10   4   9       64.22       58.38     14.86 o 
  -9   4   9       62.54       60.78     10.66 o 
  -8   4   9       10.66        9.64      2.62 o 
  -7   4   9      159.89      158.77     10.71 o 
  -6   4   9      143.06      156.26     10.44 o 
  -5   4   9      895.58      939.42     23.36 o 
  -4   4   9        2.39        1.57      1.78 o 
  -3   4   9       14.06       15.18      2.99 o 
  -2   4   9       36.28       29.27      5.67 o 
  -1   4   9      125.56      129.57      9.33 o 
   0   4   9      106.14      123.37      8.27 o 
   1   4   9       25.32       18.55      4.77 o 
   2   4   9      113.29      128.27     13.08 o 
   3   4   9       34.11       31.99      5.53 o 
   4   4   9     1003.99      884.27     37.97 o 
   5   4   9      666.75      585.17     30.40 o 
   6   4   9        1.12        1.69      2.14 o 
   7   4   9        1.01        1.79      2.27 o 
   8   4   9        3.33        8.60      7.49 o 
   9   4   9        7.76       16.30     11.05 o 
  10   4   9        0.02       21.74     12.01 o 
 -12   5   9        1.71        6.13      5.70 o 
 -11   5   9        3.11        5.24      4.59 o 
 -10   5   9      201.08      224.49     22.22 o 
  -9   5   9       15.34       12.68      4.79 o 
  -8   5   9        0.03        3.42      4.03 o 
  -7   5   9       87.27       89.19      7.14 o 
  -6   5   9      220.97      246.52     13.83 o 
  -5   5   9       15.76       13.81      4.09 o 
  -4   5   9      222.85      244.77     14.26 o 
  -3   5   9      128.66      140.36      9.19 o 
  -2   5   9        0.16       -1.29      1.73 o 
  -1   5   9       98.56      108.50     13.33 o 
   0   5   9      110.86      109.44     12.85 o 
   1   5   9       34.91       38.72      5.97 o 
   2   5   9        1.44        6.06      4.05 o 
   3   5   9       62.00       66.83      9.94 o 
   4   5   9       26.81       35.72      5.42 o 
   5   5   9       66.26       62.52      8.78 o 
   6   5   9       45.56       71.39     19.88 o 
   7   5   9       42.39       23.18     26.50 o 
   8   5   9        0.94       29.74     38.18 o 
   9   5   9        9.58       -9.13     23.86 o 
 -10   6   9       70.70       78.20     18.10 o 
  -9   6   9       40.51       42.29      9.86 o 
  -8   6   9        1.40        1.31      2.93 o 
  -7   6   9      290.08      347.97     22.26 o 
  -6   6   9      420.48      423.14     27.33 o 
  -5   6   9        1.37        4.51      2.88 o 
  -4   6   9       12.30       15.87      5.37 o 
  -3   6   9        0.40        2.71      2.15 o 
  -2   6   9        3.64        3.30      3.83 o 
  -1   6   9       38.93       46.76     10.01 o 
   0   6   9       23.98       18.51      5.72 o 
   1   6   9       74.74       58.40      7.00 o 
   2   6   9        5.03        2.45      3.23 o 
   3   6   9       40.45       32.38     12.03 o 
   4   6   9        1.21        8.52     10.76 o 
   5   6   9        2.67       14.57     11.43 o 
   6   6   9        0.84       17.70     10.17 o 
   7   6   9        8.93       27.68     15.84 o 
  -8   7   9        0.33        8.49      6.97 o 
  -7   7   9       22.48       24.28      7.84 o 
  -6   7   9       12.35       26.13      8.09 o 
  -5   7   9        4.06        5.58      4.81 o 
  -4   7   9       11.06        9.69      4.49 o 
  -3   7   9       34.15       37.86      7.60 o 
  -2   7   9        5.51        9.59      4.74 o 
  -1   7   9        5.05        6.80      3.28 o 
   0   7   9       85.26       75.13     16.49 o 
   1   7   9       22.35       35.66     11.66 o 
   2   7   9        3.62       10.58      7.60 o 
   3   7   9       14.29       12.02      9.34 o 
   4   7   9       15.26       10.42      7.43 o 
   5   7   9        0.76        6.46      7.65 o 
  -3   8   9        1.91        9.69      5.91 o 
  -2   8   9        7.16       16.08      6.79 o 
  -1   8   9        2.65        4.15      5.79 o 
   0   8   9       16.64       20.50      8.17 o 
 -14   0  10        9.28        9.09      8.24 o 
 -13   0  10       13.43       18.99     12.56 o 
 -12   0  10       74.96       57.47      9.93 o 
 -11   0  10      174.68      146.67     16.41 o 
 -10   0  10       61.26       40.60     15.27 o 
  -9   0  10       26.41       38.90     13.90 o 
  -8   0  10       29.85       26.30     11.05 o 
  -7   0  10      191.65      201.88     22.70 o 
  -6   0  10      162.42      191.45     31.46 o 
  -5   0  10      793.67      845.88     62.80 o 
  -4   0  10      579.51      691.51     36.39 o 
  -3   0  10       88.14       83.48     13.23 o 
  -2   0  10      409.72      444.83     30.02 o 
  -1   0  10      107.53      128.00     15.71 o 
   0   0  10     1742.24     1784.59     33.25 o 
   1   0  10       53.79       62.81     11.41 o 
   2   0  10      572.38      569.44     33.24 o 
   3   0  10       63.87       76.74     13.13 o 
   4   0  10      223.59      208.28     18.11 o 
   5   0  10        1.95        6.70      5.51 o 
   6   0  10       27.58       31.48     15.70 o 
   7   0  10       28.99       14.53      8.80 o 
   8   0  10        0.12       -9.46     14.09 o 
   9   0  10       85.51      120.16     34.04 o 
  10   0  10        3.90       10.72     10.45 o 
  11   0  10        0.50        4.42     12.47 o 
 -14   1  10        3.34        4.90      4.73 o 
 -13   1  10        6.24        7.02      4.24 o 
 -12   1  10       83.62       68.61     10.94 o 
 -11   1  10       54.91       38.59      4.58 o 
 -10   1  10       88.41       74.94      7.67 o 
  -9   1  10       11.12       15.49      4.13 o 
  -8   1  10       99.55      111.62     11.02 o 
  -7   1  10      149.84      148.26     11.71 o 
  -6   1  10        0.10        3.48      3.45 o 
  -5   1  10        0.76        4.22      3.32 o 
  -4   1  10      230.58      248.12     17.94 o 
  -3   1  10        2.83        0.96      1.87 o 
  -2   1  10       60.16       75.11      9.41 o 
  -1   1  10     2188.06     2658.59     68.15 o 
   0   1  10     1525.94     1643.58     39.00 o 
   1   1  10      137.53      146.06      9.56 o 
   2   1  10      201.82      229.26     11.51 o 
   3   1  10      304.51      314.20     14.59 o 
   4   1  10        9.61        9.26      2.73 o 
   5   1  10       26.96       25.32      6.32 o 
   6   1  10      352.36      388.54     28.83 o 
   7   1  10      103.12      111.03     15.14 o 
   8   1  10        3.99        8.31      4.72 o 
   9   1  10        0.10        7.23      4.58 o 
  10   1  10       28.91       44.29     11.10 o 
  11   1  10        0.37       10.39      7.04 o 
 -14   2  10       15.10       13.95      4.32 o 
 -13   2  10        0.86        1.20      2.38 o 
 -12   2  10       21.09       24.13      7.02 o 
 -11   2  10        0.91        5.41      4.88 o 
 -10   2  10       37.84       17.85      5.85 o 
  -9   2  10       22.48       19.26      6.75 o 
  -8   2  10       82.36      115.39     13.39 o 
  -7   2  10      340.64      359.79     14.74 o 
  -6   2  10       75.42       81.88      7.58 o 
  -5   2  10      210.60      219.51     13.15 o 
  -4   2  10      174.83      198.26     12.51 o 
  -3   2  10       17.56       22.36      4.41 o 
  -2   2  10        1.04        3.58      1.81 o 
  -1   2  10        0.34        2.95      3.13 o 
   0   2  10       95.51       93.52      9.61 o 
   1   2  10       51.82       43.14      7.74 o 
   2   2  10      196.57      212.57     10.61 o 
   3   2  10       29.48       30.89      5.21 o 
   4   2  10     1060.79     1038.86     31.56 o 
   5   2  10      262.79      266.14     17.07 o 
   6   2  10      100.43       86.76     10.90 o 
   7   2  10       50.53       54.28      9.12 o 
   8   2  10       26.65       41.30     10.22 o 
   9   2  10        9.06       22.73      7.88 o 
  10   2  10        0.68       12.88      7.35 o 
 -13   3  10       12.60       11.20      5.17 o 
 -12   3  10       38.25       40.84      9.86 o 
 -11   3  10       36.56       39.24      7.55 o 
 -10   3  10       80.52       80.31     10.36 o 
  -9   3  10      119.09       96.91     11.73 o 
  -8   3  10        3.64        4.71      2.11 o 
  -7   3  10       19.72       21.26      4.41 o 
  -6   3  10       38.01       44.99      6.68 o 
  -5   3  10        2.85        6.79      3.96 o 
  -4   3  10       18.95       18.58      4.54 o 
  -3   3  10       24.49       33.39      4.42 o 
  -2   3  10        6.80        4.02      2.69 o 
  -1   3  10       61.74       79.98      7.59 o 
   0   3  10       13.61       20.45      2.79 o 
   1   3  10       19.23       13.51      3.48 o 
   2   3  10        0.37        2.45      2.53 o 
   3   3  10      525.76      491.20     18.81 o 
   4   3  10      640.44      548.08     35.86 o 
   5   3  10       16.08       14.48      4.43 o 
   6   3  10        0.00        3.01      4.51 o 
   7   3  10       54.69       54.93     10.24 o 
   8   3  10       76.72      108.42     16.02 o 
   9   3  10       63.69       72.90     13.08 o 
  10   3  10        3.40        3.22      6.39 o 
 -12   4  10       11.62       16.25      6.90 o 
 -11   4  10        3.58        8.35      5.15 o 
 -10   4  10       37.47       31.11      8.10 o 
  -9   4  10       14.78       15.03      5.55 o 
  -8   4  10       91.83       85.05      9.29 o 
  -7   4  10      241.29      241.01     14.99 o 
  -6   4  10      177.13      194.73     13.28 o 
  -5   4  10       84.47       85.89      7.96 o 
  -4   4  10      122.81      118.31     10.04 o 
  -3   4  10      458.69      451.03     15.77 o 
  -2   4  10      157.32      149.66      9.95 o 
  -1   4  10       39.01       31.44      5.06 o 
   0   4  10        2.16       21.79     17.65 o 
   1   4  10        5.70        6.08      4.30 o 
   2   4  10        3.44        3.66      2.90 o 
   3   4  10      521.65      500.85     25.68 o 
   4   4  10       40.20       29.12      6.96 o 
   5   4  10       16.70        6.62      5.07 o 
   6   4  10       12.74       11.37      6.69 o 
   7   4  10        1.49       -0.55      4.84 o 
   8   4  10       15.06        9.32     11.66 o 
   9   4  10       10.13       12.08      9.16 o 
 -11   5  10        0.09        0.97      3.20 o 
 -10   5  10       51.73       59.57     11.48 o 
  -9   5  10        3.37        3.67      3.56 o 
  -8   5  10       58.01       63.09     11.14 o 
  -7   5  10        2.67        4.91      3.06 o 
  -6   5  10      166.74      173.03     13.98 o 
  -5   5  10        1.32        4.70      3.07 o 
  -4   5  10      452.20      467.70     18.20 o 
  -3   5  10       37.89       37.30      4.96 o 
  -2   5  10        3.16        3.76      3.53 o 
  -1   5  10      100.18      113.95     16.31 o 
   0   5  10       37.62       45.12      9.06 o 
   1   5  10        4.03        5.14      2.69 o 
   2   5  10       99.77       95.81      9.41 o 
   3   5  10        2.69        1.58      2.11 o 
   4   5  10       38.05       43.91      8.39 o 
   5   5  10       38.11       73.39     20.94 o 
   6   5  10       33.75       70.15     32.34 o 
   7   5  10        1.42       28.58     46.09 o 
   8   5  10        7.64        0.19     15.37 o 
 -10   6  10       25.62       33.59     12.34 o 
  -9   6  10       69.11       81.48     13.62 o 
  -8   6  10       84.83       87.03     13.59 o 
  -7   6  10       89.27       99.53     11.43 o 
  -6   6  10        6.17        4.72      3.11 o 
  -5   6  10        1.26        1.44      4.83 o 
  -4   6  10       16.94       16.27      7.75 o 
  -3   6  10        2.88        4.67      3.35 o 
  -2   6  10       13.01       11.79      5.19 o 
  -1   6  10        9.12        9.75      4.28 o 
   0   6  10       67.51       69.53     11.17 o 
   1   6  10        2.53        3.03      3.34 o 
   2   6  10       37.15       41.63      7.75 o 
   3   6  10        3.01       14.53     15.63 o 
   4   6  10       15.68       26.44     12.20 o 
   5   6  10        2.48       18.42     24.90 o 
   6   6  10        3.37       17.45     30.60 o 
  -7   7  10       11.21       12.91      5.83 o 
  -6   7  10        1.10        1.77      2.35 o 
  -5   7  10        1.67        3.59      3.21 o 
  -4   7  10        5.44        9.42      5.41 o 
  -3   7  10       10.93        9.10      5.55 o 
  -2   7  10       12.31        5.58      4.24 o 
  -1   7  10      151.64      149.93     16.75 o 
   0   7  10       19.16       32.44     11.94 o 
   1   7  10        8.12       12.15      8.19 o 
   2   7  10        0.04        3.89     10.66 o 
   3   7  10        6.69       22.60     12.78 o 
   4   7  10        0.27       12.86     21.10 o 
 -14   1  11       10.94       12.33      6.99 o 
 -13   1  11       13.84       10.56      4.59 o 
 -12   1  11       89.17       77.99     12.10 o 
 -11   1  11        9.00        6.02      2.57 o 
 -10   1  11        7.01        5.16      2.64 o 
  -9   1  11      190.34      157.22     14.88 o 
  -8   1  11      378.33      370.80     20.81 o 
  -7   1  11      145.91      173.98     15.78 o 
  -6   1  11      245.68      224.80     20.52 o 
  -5   1  11       92.39      112.31      9.95 o 
  -4   1  11      602.31      654.18     26.48 o 
  -3   1  11       67.20       92.63     10.14 o 
  -2   1  11      174.12      177.63     13.65 o 
  -1   1  11      147.48      181.03     12.17 o 
   0   1  11      531.69      633.28     25.56 o 
   1   1  11       34.40       37.58      4.55 o 
   2   1  11       36.72       45.96      5.65 o 
   3   1  11       18.46       20.97      5.09 o 
   4   1  11       50.89       58.21      8.66 o 
   5   1  11       14.96       20.90      6.15 o 
   6   1  11       41.42       52.76     10.74 o 
   7   1  11        0.03       -1.13      5.94 o 
   8   1  11       28.94       36.47      9.44 o 
   9   1  11       21.48       18.71      7.27 o 
  10   1  11       39.49       32.25      8.68 o 
 -14   2  11       26.09       38.80     12.20 o 
 -13   2  11       18.71       20.85      7.20 o 
 -12   2  11        2.12        5.63      4.18 o 
 -11   2  11        0.59        5.74      4.50 o 
 -10   2  11       42.32       35.68      5.28 o 
  -9   2  11      378.19      372.71     22.20 o 
  -8   2  11      213.17      216.98     12.73 o 
  -7   2  11        7.15       10.52      8.06 o 
  -6   2  11      213.77      218.33     16.08 o 
  -5   2  11      759.16      790.30     26.02 o 
  -4   2  11       42.80       48.45      6.75 o 
  -3   2  11        5.78        2.41      2.19 o 
  -2   2  11      132.41      120.33      7.20 o 
  -1   2  11        2.65        6.76      3.64 o 
   0   2  11       73.86      101.81     10.38 o 
   1   2  11      421.22      446.33     19.81 o 
   2   2  11      119.20      128.32     11.01 o 
   3   2  11      498.26      445.63     22.18 o 
   4   2  11      144.90      164.14     13.51 o 
   5   2  11      495.16      499.66     21.78 o 
   6   2  11      257.69      283.59     16.96 o 
   7   2  11       76.19       93.85     12.25 o 
   8   2  11       66.76       87.21     14.15 o 
   9   2  11       73.40       91.95     15.41 o 
  10   2  11        3.23        7.88      5.69 o 
 -13   3  11        4.35        4.64      3.37 o 
 -12   3  11       43.29       65.63     10.40 o 
 -11   3  11       22.29       25.91      6.20 o 
 -10   3  11        0.07       -0.03      2.55 o 
  -9   3  11        1.41        1.45      1.07 o 
  -8   3  11        0.16        5.70      3.58 o 
  -7   3  11        8.07       12.88      3.97 o 
  -6   3  11        2.64        1.23      6.16 o 
  -5   3  11       27.80       23.56     11.10 o 
  -4   3  11      499.96      510.93     20.41 o 
  -3   3  11      217.45      232.15     10.00 o 
  -2   3  11        1.57        1.54      2.53 o 
  -1   3  11        1.17        0.75      3.10 o 
   0   3  11      148.91      152.66     15.11 o 
   1   3  11       61.09       52.69      8.93 o 
   2   3  11      319.80      278.21     20.24 o 
   3   3  11      135.98      127.07     11.35 o 
   4   3  11      133.01      117.97     11.62 o 
   5   3  11        0.30        4.76      3.37 o 
   6   3  11       11.48       13.68      7.65 o 
   7   3  11        9.83        5.13      2.73 o 
   8   3  11       39.87       37.62      9.07 o 
   9   3  11        1.55       14.26      8.57 o 
 -12   4  11        0.68        4.24      3.61 o 
 -11   4  11        4.09        6.62      4.51 o 
 -10   4  11       52.81       54.83     10.78 o 
  -9   4  11        2.66        1.63      3.16 o 
  -8   4  11       20.28       22.17      4.87 o 
  -7   4  11      435.32      416.25     23.13 o 
  -6   4  11      735.62      736.11     37.03 o 
  -5   4  11      230.73      229.12     16.00 o 
  -4   4  11      416.61      374.54     22.25 o 
  -3   4  11      158.59      158.66      9.43 o 
  -2   4  11        0.45       -0.64      2.29 o 
  -1   4  11       27.68       19.08      6.42 o 
   0   4  11      231.48      236.15     24.16 o 
   1   4  11       90.59       79.93     12.12 o 
   2   4  11      254.58      214.05     17.83 o 
   3   4  11       22.11       13.46      9.09 o 
   4   4  11       10.22        5.07      4.23 o 
   5   4  11        0.01        0.65      2.23 o 
   6   4  11        0.00        2.36      5.35 o 
   7   4  11        2.56        1.65      8.92 o 
   8   4  11        0.56        1.96      3.93 o 
 -11   5  11       10.22       15.34      6.08 o 
 -10   5  11        1.94        4.53      3.64 o 
  -9   5  11        5.37        0.44      3.18 o 
  -8   5  11       22.84       26.91      7.86 o 
  -7   5  11        5.62        4.58      3.20 o 
  -6   5  11       27.53       26.88      6.38 o 
  -5   5  11       42.87       38.91      6.88 o 
  -4   5  11       17.38       11.91      4.22 o 
  -3   5  11      448.24      434.87     20.03 o 
  -2   5  11       42.26       18.26     11.00 o 
  -1   5  11      221.36      224.09     16.96 o 
   0   5  11       15.05       20.65      7.83 o 
   1   5  11        2.20        6.02      3.23 o 
   2   5  11       76.03       87.39     16.76 o 
   3   5  11       16.08       17.78      6.34 o 
   4   5  11        1.89        5.85      4.42 o 
   5   5  11        4.74       28.66     24.88 o 
   6   5  11       17.96       53.79     61.64 o 
   7   5  11       27.47       63.29     29.45 o 
  -9   6  11       43.27       47.77     11.35 o 
  -8   6  11       65.75       68.23     12.17 o 
  -7   6  11        2.84        0.79      2.79 o 
  -6   6  11        0.40        7.12      4.89 o 
  -5   6  11       56.51       50.58      9.49 o 
  -4   6  11       27.58       26.23      6.88 o 
  -3   6  11        6.44        2.53     10.73 o 
  -2   6  11        3.92        6.62      4.18 o 
  -1   6  11       25.29       26.98      8.46 o 
   0   6  11       70.90       86.13     19.66 o 
   1   6  11       18.65       48.74     15.01 o 
   2   6  11       13.15       17.10     22.51 o 
   3   6  11       83.65       94.85     20.08 o 
   4   6  11        0.26       13.64     27.94 o 
   5   6  11       21.59       78.67     30.13 o 
  -6   7  11       27.78       36.37      7.48 o 
  -5   7  11        1.89       -1.68      4.74 o 
  -4   7  11       30.35       15.17     11.91 o 
  -3   7  11       42.89       38.68     11.81 o 
  -2   7  11       34.87       38.52     11.17 o 
  -1   7  11        5.30       19.15     21.81 o 
   0   7  11        0.10       25.45     22.67 o 
   1   7  11        1.85       17.43     25.95 o 
   2   7  11        0.02       34.04     25.66 o 
   3   7  11        3.32       27.36     23.11 o 
 -14   0  12        0.91       -4.35      7.01 o 
 -13   0  12        5.88       15.59     11.96 o 
 -12   0  12       12.16       16.24     10.74 o 
 -11   0  12       14.56       17.99     13.51 o 
 -10   0  12       77.85       74.32     21.03 o 
  -9   0  12       31.52       27.32      9.85 o 
  -8   0  12       42.83       46.79     14.66 o 
  -7   0  12        4.66        2.77      3.97 o 
  -6   0  12       39.99       41.54      8.27 o 
  -5   0  12        1.91        4.05      2.80 o 
  -4   0  12       17.02       19.74      5.58 o 
  -3   0  12     1773.67     1946.91     87.35 o 
  -2   0  12       61.79       66.88     10.75 o 
  -1   0  12        2.15        4.69      2.68 o 
   0   0  12       39.50       37.28      4.68 o 
   1   0  12        5.91        4.71      3.87 o 
   2   0  12        3.46        3.70      3.51 o 
   3   0  12        0.80       11.85     13.32 o 
   4   0  12       90.28       93.52     27.23 o 
   5   0  12     2331.61     2902.87    149.44 o 
   6   0  12      876.04     1044.30     94.49 o 
   7   0  12      115.52      104.36     31.60 o 
   8   0  12       17.06       16.95     13.30 o 
   9   0  12       98.10      101.50     32.84 o 
  10   0  12        1.35        4.44      8.79 o 
 -14   1  12        0.11        8.01      6.32 o 
 -13   1  12       28.91       41.81      9.40 o 
 -12   1  12       28.14       26.53      7.35 o 
 -11   1  12      286.89      257.91     28.50 o 
 -10   1  12       15.57       11.12      4.09 o 
  -9   1  12      394.39      343.92     27.47 o 
  -8   1  12      148.04      140.52     13.50 o 
  -7   1  12       94.14       87.71      7.80 o 
  -6   1  12       27.21       22.95      5.43 o 
  -5   1  12      297.46      285.12     20.34 o 
  -4   1  12        2.52        6.55      2.06 o 
  -3   1  12        2.44        3.05      2.16 o 
  -2   1  12       40.83       42.02      5.49 o 
  -1   1  12       25.45       24.98      5.04 o 
   0   1  12      264.76      315.46     17.31 o 
   1   1  12       70.58       56.16      6.79 o 
   2   1  12        0.00        3.17      3.58 o 
   3   1  12      322.69      381.67     20.15 o 
   4   1  12        3.63        4.73      4.05 o 
   5   1  12       79.61      105.29     14.93 o 
   6   1  12      500.34      559.44     44.64 o 
   7   1  12       88.74       97.41     15.31 o 
   8   1  12       15.40       24.83      8.12 o 
   9   1  12       10.01        6.24      4.52 o 
  10   1  12       17.27       18.15      7.16 o 
 -13   2  12        4.52       10.62      4.90 o 
 -12   2  12       14.20       13.71      5.91 o 
 -11   2  12       37.64       36.82      9.24 o 
 -10   2  12        1.98       10.48      6.30 o 
  -9   2  12      474.49      432.41     18.84 o 
  -8   2  12       91.20       89.68      8.73 o 
  -7   2  12      225.16      230.73     17.10 o 
  -6   2  12      852.05      811.41     32.46 o 
  -5   2  12      443.86      422.30     24.05 o 
  -4   2  12      132.33      135.61     12.59 o 
  -3   2  12       15.98       24.31      6.06 o 
  -2   2  12       21.18       27.95      3.80 o 
  -1   2  12        9.90       14.89      4.17 o 
   0   2  12        4.91        9.36      3.79 o 
   1   2  12      205.31      209.51     15.78 o 
   2   2  12        1.84        2.96      2.46 o 
   3   2  12       55.13       48.79      6.91 o 
   4   2  12      533.47      550.50     22.79 o 
   5   2  12      126.33      139.84     13.12 o 
   6   2  12       26.43       42.16      9.28 o 
   7   2  12        1.32        5.77      3.79 o 
   8   2  12        0.91       13.52      7.00 o 
   9   2  12        5.61       12.24      8.51 o 
 -13   3  12        0.03        2.06      2.17 o 
 -12   3  12       39.04       50.29      9.23 o 
 -11   3  12       11.08        7.75      5.16 o 
 -10   3  12      145.60      111.16     19.94 o 
  -9   3  12       13.05       15.17      7.71 o 
  -8   3  12      112.97      112.89     11.64 o 
  -7   3  12       23.76       16.44      8.62 o 
  -6   3  12      100.02       69.60     16.98 o 
  -5   3  12       19.83       13.42      6.48 o 
  -4   3  12       74.16       61.70      8.14 o 
  -3   3  12      243.40      238.95      9.92 o 
  -2   3  12        0.25       -1.87      2.00 o 
  -1   3  12        0.00        3.39      2.88 o 
   0   3  12      309.37      330.24     17.16 o 
   1   3  12      370.19      374.03     24.69 o 
   2   3  12       91.71       96.50     12.85 o 
   3   3  12      255.39      245.43     20.30 o 
   4   3  12        8.01        5.91      4.82 o 
   5   3  12       87.12       78.40      8.83 o 
   6   3  12       12.40       14.28      4.86 o 
   7   3  12        9.29       10.05      5.33 o 
   8   3  12       66.94       85.76     14.19 o 
   9   3  12        2.51        5.03      6.30 o 
 -12   4  12       10.67       15.52      7.40 o 
 -11   4  12       21.01       28.37      8.26 o 
 -10   4  12        2.99        2.63      2.95 o 
  -9   4  12        4.59        5.91      5.13 o 
  -8   4  12      202.05      218.38     25.05 o 
  -7   4  12      290.58      287.94     20.06 o 
  -6   4  12      102.27      104.43     12.46 o 
  -5   4  12      140.05      140.13     12.60 o 
  -4   4  12      130.48      136.76     12.92 o 
  -3   4  12       19.96       17.40      5.21 o 
  -2   4  12        4.99        4.43      3.47 o 
  -1   4  12       21.32       15.41      4.31 o 
   0   4  12        1.51        2.56      2.11 o 
   1   4  12       46.26       37.00      6.48 o 
   2   4  12      271.01      270.31     17.40 o 
   3   4  12       11.71        8.34      8.25 o 
   4   4  12        2.75       -3.87     11.93 o 
   5   4  12       10.25        3.92      5.58 o 
   6   4  12       13.03        6.72      8.41 o 
   7   4  12        9.37        1.33      6.67 o 
   8   4  12        3.83       -5.78      5.78 o 
 -10   5  12       11.83       19.31      7.13 o 
  -9   5  12        6.45        5.72      3.85 o 
  -8   5  12        1.02        1.13      4.40 o 
  -7   5  12       27.11       28.55     12.70 o 
  -6   5  12        6.45        8.01      3.70 o 
  -5   5  12        6.33        7.10      4.29 o 
  -4   5  12       95.19      112.29     11.38 o 
  -3   5  12       10.92       12.05      3.86 o 
  -2   5  12        1.30       -1.73      3.29 o 
  -1   5  12        2.84        0.67      2.79 o 
   0   5  12      137.71      120.43     12.25 o 
   1   5  12       28.78       19.91      5.71 o 
   2   5  12       37.44       12.74     20.60 o 
   3   5  12        5.46       -3.67     14.70 o 
   4   5  12        1.47      -10.71     20.32 o 
   5   5  12        1.11       -7.85     13.62 o 
   6   5  12       14.05       -8.46     27.34 o 
  -9   6  12        2.25        4.37      4.25 o 
  -8   6  12        1.86        1.22      2.34 o 
  -7   6  12        3.87        8.33      3.90 o 
  -6   6  12        2.93        2.99      4.16 o 
  -5   6  12       26.15       25.32      7.74 o 
  -4   6  12       25.62       17.06      6.56 o 
  -3   6  12       10.45        2.55      7.70 o 
  -2   6  12        8.38        2.53      4.35 o 
  -1   6  12       20.58       12.69      8.48 o 
   0   6  12        3.49        9.64      6.64 o 
   1   6  12        5.89       27.39     49.14 o 
   2   6  12       10.97       52.42     44.42 o 
   3   6  12        0.01       14.07     39.60 o 
   4   6  12       10.46       34.02     48.27 o 
   5   6  12        5.82       52.64     40.95 o 
  -5   7  12       15.14       24.77      6.31 o 
  -4   7  12       11.16        8.89      5.84 o 
  -3   7  12      211.91      189.98     20.01 o 
  -2   7  12       43.75       35.70      9.34 o 
  -1   7  12       31.89       68.03     45.49 o 
   0   7  12        7.44       37.68     37.98 o 
   1   7  12        0.05       14.65     28.35 o 
 -13   1  13        0.07        1.77      4.64 o 
 -12   1  13        5.51        8.09      4.51 o 
 -11   1  13       46.45       41.67     12.09 o 
 -10   1  13        6.61        8.24      3.62 o 
  -9   1  13      103.29       92.13     11.40 o 
  -8   1  13        0.59        1.01      2.49 o 
  -7   1  13        0.56        3.13      4.75 o 
  -6   1  13        7.79       15.81      5.71 o 
  -5   1  13       53.91       42.29      8.24 o 
  -4   1  13      305.97      338.16     20.06 o 
  -3   1  13      331.39      350.13     23.38 o 
  -2   1  13        5.23        6.93      5.17 o 
  -1   1  13      136.42      141.05     15.58 o 
   0   1  13        8.58       11.04      4.82 o 
   1   1  13       10.40        4.01      4.37 o 
   2   1  13        8.39        3.99      6.10 o 
   3   1  13      136.32      207.33     32.23 o 
   4   1  13      132.61      161.44     24.69 o 
   5   1  13       18.14       26.02      8.41 o 
   6   1  13      183.07      222.61     30.53 o 
   7   1  13       98.23       99.54     15.61 o 
   8   1  13       13.85       17.28     10.39 o 
   9   1  13        6.42       15.73     10.84 o 
 -13   2  13        0.17        3.71      3.10 o 
 -12   2  13        6.89       11.03      4.96 o 
 -11   2  13       17.21       12.98      6.81 o 
 -10   2  13       20.76       18.15      4.77 o 
  -9   2  13       21.23       27.91      6.41 o 
  -8   2  13      114.65      117.51     12.85 o 
  -7   2  13       19.00       26.51      7.77 o 
  -6   2  13      948.66      942.61     36.69 o 
  -5   2  13      647.36      640.43     31.16 o 
  -4   2  13       35.84       38.84      6.03 o 
  -3   2  13        4.51        9.74      5.39 o 
  -2   2  13       20.97       16.72      5.57 o 
  -1   2  13       23.82       15.83      4.55 o 
   0   2  13        1.31        4.51      3.67 o 
   1   2  13       60.35       47.55      7.84 o 
   2   2  13        8.48        9.31      4.12 o 
   3   2  13      106.54      100.93      9.71 o 
   4   2  13      199.37      210.07     14.91 o 
   5   2  13      189.63      221.12     17.89 o 
   6   2  13       82.05      126.23     14.85 o 
   7   2  13        0.64        3.99      4.36 o 
   8   2  13       33.78       47.48     12.04 o 
   9   2  13       45.48       67.68     14.14 o 
 -12   3  13        1.55        7.74      4.52 o 
 -11   3  13        1.24        0.01      2.51 o 
 -10   3  13       47.70       57.15     13.62 o 
  -9   3  13       16.47       14.50      7.78 o 
  -8   3  13       93.84       53.57     21.00 o 
  -7   3  13       12.70       15.36      6.76 o 
  -6   3  13        9.63        7.45      7.65 o 
  -5   3  13      156.68      127.92     15.16 o 
  -4   3  13        0.56       -2.72      7.56 o 
  -3   3  13       55.71       73.75     10.96 o 
  -2   3  13        0.07        0.50      3.48 o 
  -1   3  13       97.45      116.48     12.42 o 
   0   3  13        0.78        0.19      2.89 o 
   1   3  13       29.64       37.23      6.97 o 
   2   3  13       61.78       52.75      8.40 o 
   3   3  13        1.86        3.08      3.78 o 
   4   3  13      172.01      158.05     12.46 o 
   5   3  13      106.77       84.79     10.86 o 
   6   3  13        2.74        3.79      3.25 o 
   7   3  13       23.26       28.85      6.97 o 
   8   3  13       11.38       27.95      8.67 o 
 -11   4  13        0.88        0.78      2.66 o 
 -10   4  13        4.68        6.71      4.89 o 
  -9   4  13       21.81       27.43      9.62 o 
  -8   4  13       82.15       88.69     13.66 o 
  -7   4  13       64.67       62.72      9.89 o 
  -6   4  13        2.03        2.59      3.28 o 
  -5   4  13      144.27      130.68     14.99 o 
  -4   4  13      113.06      103.60     11.06 o 
  -3   4  13        3.33        2.37      4.53 o 
  -2   4  13       70.74       68.99      6.92 o 
  -1   4  13       11.20        4.28      2.85 o 
   0   4  13      100.98       92.12     11.27 o 
   1   4  13       18.31       24.40      6.28 o 
   2   4  13      101.50       97.61     11.28 o 
   3   4  13       14.03        9.91      4.36 o 
   4   4  13      114.28      109.05     19.87 o 
   5   4  13       32.42       25.88     10.39 o 
   6   4  13        2.97        2.21      4.04 o 
   7   4  13       34.51       14.90     11.18 o 
 -10   5  13       10.37       16.61      6.89 o 
  -9   5  13        0.82        3.21      4.22 o 
  -8   5  13        6.28        8.26      5.14 o 
  -7   5  13        3.27        3.57      5.54 o 
  -6   5  13        0.93        4.01      3.48 o 
  -5   5  13       11.63       20.31      7.29 o 
  -4   5  13        0.11        4.63      3.93 o 
  -3   5  13        1.37        6.37      5.98 o 
  -2   5  13        1.04       -0.74      3.22 o 
  -1   5  13      440.79      435.37     24.79 o 
   0   5  13       14.60        9.44      3.46 o 
   1   5  13      113.86      104.69     14.00 o 
   2   5  13        0.00       -1.69      4.46 o 
   3   5  13        0.19        0.17      3.67 o 
   4   5  13        3.91        0.58     10.81 o 
   5   5  13        0.02       -5.78     14.18 o 
   6   5  13        4.93       -1.69      5.66 o 
  -8   6  13       14.82       11.63      4.96 o 
  -7   6  13       22.16       21.54      9.02 o 
  -6   6  13        0.89        2.30      4.27 o 
  -5   6  13       36.04       41.24      9.61 o 
  -4   6  13       59.54       63.94     12.12 o 
  -3   6  13        0.30        0.91      3.36 o 
  -2   6  13       33.80       29.53      7.10 o 
  -1   6  13        0.56        1.64      5.37 o 
   0   6  13        7.93       -0.99      6.25 o 
   1   6  13        3.83        2.59     13.26 o 
   2   6  13       61.63       43.29     17.75 o 
   3   6  13       29.52       16.73     22.45 o 
  -3   7  13        8.83        8.70      5.84 o 
  -2   7  13        4.19        1.73     15.44 o 
 -13   0  14        0.84        6.69      8.20 o 
 -12   0  14        1.65       14.07     10.44 o 
 -11   0  14        1.50        9.49     10.01 o 
 -10   0  14      142.72      118.08     28.13 o 
  -9   0  14        2.88        5.46      4.59 o 
  -8   0  14      185.13      174.00     20.29 o 
  -7   0  14        5.88        4.73      4.67 o 
  -6   0  14     2439.67     2446.31     88.72 o 
  -5   0  14     4380.76     4383.35    107.80 o 
  -4   0  14      259.44      227.07     33.94 o 
  -3   0  14      242.12      212.72     32.69 o 
  -2   0  14      468.54      443.89     49.46 o 
  -1   0  14        3.37        9.40      9.83 o 
   0   0  14        0.03        9.33      9.05 o 
   1   0  14        0.03       26.25     22.40 o 
   2   0  14      136.79      267.46     76.78 o 
   3   0  14      156.50      147.17     33.55 o 
   4   0  14      397.54      472.94     64.12 o 
   5   0  14      751.90      896.83     91.06 o 
   6   0  14      265.13      344.96     59.47 o 
   7   0  14       26.44       34.81     18.77 o 
   8   0  14       26.12       52.64     26.22 o 
 -13   1  14       24.87       32.08     11.25 o 
 -12   1  14       45.25       53.69     13.95 o 
 -11   1  14        1.11        1.77      2.24 o 
 -10   1  14        1.17        2.28      7.18 o 
  -9   1  14       25.04       22.86      4.17 o 
  -8   1  14      104.28       95.14     11.83 o 
  -7   1  14      663.60      624.50     31.38 o 
  -6   1  14      160.32      163.23     14.62 o 
  -5   1  14      427.95      437.70     27.15 o 
  -4   1  14      368.17      336.41     24.75 o 
  -3   1  14        2.91       10.64      7.40 o 
  -2   1  14      127.52      138.99     19.16 o 
  -1   1  14       11.08       15.77      7.46 o 
   0   1  14       62.94       62.88     14.22 o 
   1   1  14        3.97        0.77      4.58 o 
   2   1  14       73.31       77.52     10.60 o 
   3   1  14       71.18       65.15     16.67 o 
   4   1  14       67.85       90.53     19.69 o 
   5   1  14        0.14        1.86      5.01 o 
   6   1  14       80.37      130.34     25.62 o 
   7   1  14       21.59       19.46     11.86 o 
   8   1  14        0.45        5.78      8.25 o 
 -12   2  14        7.32       18.46      5.76 o 
 -11   2  14        0.05       -2.78      4.43 o 
 -10   2  14       62.50       29.81     16.30 o 
  -9   2  14       18.50       24.25      6.75 o 
  -8   2  14        0.03        3.21      3.94 o 
  -7   2  14      490.36      470.11     23.68 o 
  -6   2  14      175.98      162.53     16.22 o 
  -5   2  14      182.78      204.15     13.13 o 
  -4   2  14       25.04       21.10      8.29 o 
  -3   2  14       17.10       19.35      8.51 o 
  -2   2  14       57.83       54.46     12.48 o 
  -1   2  14       31.11       25.76     11.79 o 
   0   2  14        3.98       -0.82      7.65 o 
   1   2  14        3.17        9.44      6.71 o 
   2   2  14        0.00        4.54      5.52 o 
   3   2  14       11.38       16.86      6.65 o 
   4   2  14        5.36       11.21      4.97 o 
   5   2  14      183.70      202.08     17.72 o 
   6   2  14      202.80      259.71     20.58 o 
   7   2  14       40.00       41.71     10.41 o 
   8   2  14       37.68       42.14     10.98 o 
 -12   3  14        8.92       14.20      6.12 o 
 -11   3  14       11.30       14.18      7.85 o 
 -10   3  14       57.50       51.38     13.24 o 
  -9   3  14      144.66      155.20     22.15 o 
  -8   3  14       72.92       84.97     16.30 o 
  -7   3  14        6.87        5.66      7.26 o 
  -6   3  14       77.89       67.45     12.46 o 
  -5   3  14        9.87       -0.71      5.91 o 
  -4   3  14        1.97        3.91      3.54 o 
  -3   3  14      134.74      138.52     19.89 o 
  -2   3  14      413.87      347.22     32.98 o 
  -1   3  14       57.71       44.90      9.62 o 
   0   3  14      105.90       89.73     10.59 o 
   1   3  14       81.38       72.79      9.97 o 
   2   3  14      159.56      155.19     14.75 o 
   3   3  14       51.61       48.39      8.62 o 
   4   3  14      164.54      146.60     13.73 o 
   5   3  14       17.16       12.77      8.05 o 
   6   3  14       72.70       68.15     12.24 o 
   7   3  14      112.76      118.50     16.96 o 
 -11   4  14       13.83       11.87      6.32 o 
 -10   4  14        0.12        2.72      4.74 o 
  -9   4  14       17.50       18.98      8.87 o 
  -8   4  14        8.55       11.93      5.04 o 
  -7   4  14        0.77        3.89      4.25 o 
  -6   4  14        6.11       12.41      6.45 o 
  -5   4  14        4.88        6.19      5.06 o 
  -4   4  14       13.59        6.06      3.08 o 
  -3   4  14       16.65       36.86     10.30 o 
  -2   4  14      241.35      227.75     17.47 o 
  -1   4  14       40.57       38.63      7.89 o 
   0   4  14       16.03       15.43      4.32 o 
   1   4  14        1.26        5.34      5.20 o 
   2   4  14        0.77        3.05      2.45 o 
   3   4  14       39.03       35.81      8.17 o 
   4   4  14       87.29       77.70     11.29 o 
   5   4  14       14.15       10.58      9.01 o 
   6   4  14       47.59       58.01     16.76 o 
  -9   5  14        5.92        9.74      6.96 o 
  -8   5  14       29.75       41.93     10.10 o 
  -7   5  14        2.42        8.78      6.55 o 
  -6   5  14       24.77       31.51     11.13 o 
  -5   5  14       26.89       23.05      7.27 o 
  -4   5  14       69.16       75.83     12.59 o 
  -3   5  14       10.79       16.73      6.50 o 
  -2   5  14      127.92      129.89     16.91 o 
  -1   5  14       32.96       23.59      6.87 o 
   0   5  14       61.96       45.85     10.66 o 
   1   5  14       39.28       33.63      8.87 o 
   2   5  14       45.74       35.94      9.70 o 
   3   5  14        1.60        3.67      6.51 o 
   4   5  14        1.38       -0.51      8.76 o 
  -7   6  14        0.54        3.67      4.50 o 
  -6   6  14       13.13       18.50      7.21 o 
  -5   6  14        2.00        6.15      5.09 o 
  -4   6  14       24.02       29.27      8.35 o 
  -3   6  14        4.35        3.58      4.82 o 
  -2   6  14        1.44        0.28      2.54 o 
  -1   6  14        8.33        3.31      4.62 o 
   0   6  14        0.89       -3.45      6.43 o 
   1   6  14       13.27        7.98      6.95 o 
   2   6  14        9.29        2.86      7.80 o 
 -12   1  15       12.16       11.51      7.38 o 
 -11   1  15       13.12       13.92      7.74 o 
 -10   1  15        1.48        6.49      3.28 o 
  -9   1  15        3.14        2.72      5.16 o 
  -8   1  15       71.98       54.68      9.61 o 
  -7   1  15       19.55       26.73     10.99 o 
  -6   1  15        1.09        5.82      3.69 o 
  -5   1  15       55.63       58.22     14.22 o 
  -4   1  15      100.96       96.39     13.90 o 
  -3   1  15       33.68       33.13     10.36 o 
  -2   1  15       39.27       35.20     11.09 o 
  -1   1  15       75.36       57.75     13.69 o 
   0   1  15      107.52       98.50      8.19 o 
   1   1  15       48.25       43.76     13.20 o 
   2   1  15       14.33        5.58      5.60 o 
   3   1  15        1.03       -0.51      4.56 o 
   4   1  15       59.41       61.83     17.45 o 
   5   1  15       22.94       22.87     11.14 o 
   6   1  15       39.51       41.69     18.77 o 
   7   1  15        5.08       20.61     14.15 o 
 -12   2  15        5.40       13.44      8.81 o 
 -11   2  15        0.24       -0.91      5.41 o 
 -10   2  15        2.34        3.54      4.38 o 
  -9   2  15      169.97      171.64     24.53 o 
  -8   2  15      381.86      334.64     24.70 o 
  -7   2  15       13.74        1.15      4.40 o 
  -6   2  15       12.23        3.69      6.10 o 
  -5   2  15      143.04      185.59     28.39 o 
  -4   2  15      136.71      143.65     20.67 o 
  -3   2  15      370.22      386.85     33.44 o 
  -2   2  15       35.92       38.15     10.82 o 
  -1   2  15      159.11      138.88     20.34 o 
   0   2  15        0.16        1.79      6.64 o 
   1   2  15       23.75        7.87      7.89 o 
   2   2  15        4.80        1.05      6.39 o 
   3   2  15       12.96       10.82      6.52 o 
   4   2  15       12.79       10.65      7.17 o 
   5   2  15      273.25      278.87     21.14 o 
   6   2  15      135.40      147.69     15.89 o 
   7   2  15        4.17        5.78      4.53 o 
 -11   3  15        0.97        1.64      4.46 o 
 -10   3  15        0.17       -1.12      2.65 o 
  -9   3  15       20.06       29.38     10.59 o 
  -8   3  15        5.47       16.97      8.16 o 
  -7   3  15       42.68       40.57     12.26 o 
  -6   3  15       23.54       19.50      7.63 o 
  -5   3  15       10.69        1.92      2.71 o 
  -4   3  15      102.12      137.54     24.56 o 
  -3   3  15       37.17       38.20     11.60 o 
  -2   3  15      135.66      109.25      7.70 o 
  -1   3  15       10.77        2.84      5.01 o 
   0   3  15       81.24       53.28     10.46 o 
   1   3  15       37.44       31.11      7.07 o 
   2   3  15       23.33       23.83      7.34 o 
   3   3  15       44.76       56.01     11.54 o 
   4   3  15      111.86      103.83     14.83 o 
   5   3  15        6.86       10.89      6.05 o 
   6   3  15       44.20       33.59     16.42 o 
 -10   4  15        3.96        2.58      4.67 o 
  -9   4  15        2.55        5.32      4.55 o 
  -8   4  15        6.12        9.23      5.72 o 
  -7   4  15        0.41        2.95     13.06 o 
  -6   4  15        0.23        6.18      5.70 o 
  -5   4  15        2.72       11.39      7.18 o 
  -4   4  15        2.68        7.17      5.26 o 
  -3   4  15       48.97       50.39     10.16 o 
  -2   4  15       29.98       26.37      7.49 o 
  -1   4  15       22.10       25.78      7.47 o 
   0   4  15        0.02        1.42      7.29 o 
   1   4  15        0.01        4.97      5.41 o 
   2   4  15        0.10        6.64      5.75 o 
   3   4  15       22.50       31.34      7.64 o 
   4   4  15        0.75        4.15      8.29 o 
   5   4  15        0.18       14.59     10.89 o 
  -8   5  15       13.49       17.81      7.11 o 
  -7   5  15        4.39        6.39      7.87 o 
  -6   5  15        4.20        2.72      6.75 o 
  -5   5  15        0.00       -4.32      4.44 o 
  -4   5  15        4.26        4.61      4.91 o 
  -3   5  15       14.48       24.41      7.84 o 
  -2   5  15        2.86       16.25      6.32 o 
  -1   5  15        7.28       10.12      4.53 o 
   0   5  15        2.75        1.95      3.13 o 
   1   5  15      134.26      126.23     16.74 o 
   2   5  15       30.16       36.06      9.35 o 
   3   5  15        6.89       19.37     11.54 o 
  -5   6  15        0.88        8.17      5.87 o 
  -4   6  15        7.13       17.38      7.20 o 
  -3   6  15        5.10        6.94      5.02 o 
  -2   6  15        0.38       12.39      5.59 o 
  -1   6  15        0.63        4.30      4.25 o 
   0   6  15        0.40        1.33      7.34 o 
 -12   0  16        9.19       22.46     14.20 o 
 -11   0  16       15.69       28.86     15.46 o 
 -10   0  16        4.22       11.46      9.44 o 
  -9   0  16       52.06       41.36     17.57 o 
  -8   0  16       16.05       15.15     10.00 o 
  -7   0  16      125.59      115.22     28.06 o 
  -6   0  16     1146.61     1093.39     82.80 o 
  -5   0  16     1086.96      993.26     55.32 o 
  -4   0  16       88.33       82.31     22.27 o 
  -3   0  16      116.86      127.89     28.23 o 
  -2   0  16       17.42       11.56     10.33 o 
  -1   0  16       15.72       23.72     13.23 o 
   0   0  16        1.29        6.08      9.26 o 
   1   0  16      161.76      128.37     18.85 o 
   2   0  16        0.01       20.99     25.38 o 
   3   0  16        9.93       50.07     63.20 o 
   4   0  16       26.50      119.82     94.84 o 
   5   0  16      209.09      289.09     54.64 o 
   6   0  16       36.78       56.71     27.99 o 
 -12   1  16       17.63       33.55     12.12 o 
 -11   1  16        2.27        6.91      6.12 o 
 -10   1  16        9.50        8.78      5.18 o 
  -9   1  16       31.06       25.39     10.36 o 
  -8   1  16       18.44       22.15      9.44 o 
  -7   1  16        6.42        4.67      5.35 o 
  -6   1  16      372.16      351.05     27.06 o 
  -5   1  16       21.09       21.11      9.44 o 
  -4   1  16       60.14       66.27     12.00 o 
  -3   1  16        1.81        4.08      4.66 o 
  -2   1  16        7.07       11.15      7.88 o 
  -1   1  16      210.98      187.55     25.16 o 
   0   1  16      103.02       81.59     17.86 o 
   1   1  16        9.37       11.35      6.83 o 
   2   1  16       10.43        5.05      4.42 o 
   3   1  16       68.71       64.80     11.24 o 
   4   1  16       13.60       38.51     13.87 o 
   5   1  16       22.92       38.35     14.61 o 
   6   1  16        4.10        8.84      9.62 o 
 -11   2  16        1.59        2.11      4.38 o 
 -10   2  16        0.02        6.28      5.57 o 
  -9   2  16      103.06      108.27     19.53 o 
  -8   2  16       37.87       43.38     16.85 o 
  -7   2  16        0.04       -3.43      3.64 o 
  -6   2  16        2.42        5.19      4.37 o 
  -5   2  16      311.77      303.02     31.23 o 
  -4   2  16      897.21      830.71     51.20 o 
  -3   2  16       49.16       58.43     14.30 o 
  -2   2  16       58.46       52.72     13.33 o 
  -1   2  16       40.01       44.09     12.07 o 
   0   2  16        4.25        5.65      3.81 o 
   1   2  16       10.27       14.06      7.94 o 
   2   2  16        5.76        8.17      5.93 o 
   3   2  16        0.74        1.93      4.14 o 
   4   2  16       14.33       24.83      9.87 o 
   5   2  16      116.67      134.16     17.89 o 
   6   2  16      145.27      152.46     20.25 o 
 -10   3  16       42.84       51.24     14.04 o 
  -9   3  16       67.05       60.67     15.77 o 
  -8   3  16        0.02       -0.58      4.84 o 
  -7   3  16       48.77       44.30     12.10 o 
  -6   3  16       28.69       25.62      8.62 o 
  -5   3  16       54.59       55.35     13.70 o 
  -4   3  16       22.12       23.70     14.16 o 
  -3   3  16      701.72      635.02     44.72 o 
  -2   3  16       50.10       46.59     13.38 o 
  -1   3  16      353.35      311.07     31.93 o 
   0   3  16        1.84        0.46      3.93 o 
   1   3  16       38.31       51.36     11.09 o 
   2   3  16        0.01        1.17      4.91 o 
   3   3  16        8.46       17.68      7.14 o 
   4   3  16       23.66       21.02      7.85 o 
   5   3  16       43.06       51.49     11.22 o 
  -9   4  16        2.60        3.91      4.27 o 
  -8   4  16       18.19       29.67      8.55 o 
  -7   4  16        6.56        7.78      6.53 o 
  -6   4  16        2.80        8.87      7.62 o 
  -5   4  16       46.57       27.84     10.59 o 
  -4   4  16        8.55        6.51     11.23 o 
  -3   4  16        6.34        7.50      8.85 o 
  -2   4  16        9.94        4.71      4.88 o 
  -1   4  16        1.99        5.75      4.28 o 
   0   4  16       67.80       77.52     12.45 o 
   1   4  16        1.78        9.72      8.34 o 
   2   4  16       58.38       75.72     13.20 o 
   3   4  16       39.72       37.23      8.94 o 
   4   4  16        0.04        8.55      9.24 o 
  -7   5  16       33.24       40.43     12.71 o 
  -6   5  16        5.00        6.11      7.18 o 
  -5   5  16        5.60        5.21     11.38 o 
  -4   5  16        0.03        3.70      5.07 o 
  -3   5  16        5.04        9.60      5.63 o 
  -2   5  16        0.18        3.01      4.55 o 
  -1   5  16       17.57       20.10      6.95 o 
   0   5  16        1.06        0.63      6.07 o 
   1   5  16        9.50        1.03      7.08 o 
   2   5  16        0.51       13.01     10.54 o 
 -11   1  17       19.86       33.05     12.15 o 
 -10   1  17       41.61       46.22     13.84 o 
  -9   1  17       18.01       23.23      9.55 o 
  -8   1  17        0.18        0.57      6.43 o 
  -7   1  17      124.74      121.09     20.86 o 
  -6   1  17        8.30       10.35      5.78 o 
  -5   1  17       12.46       20.10      9.77 o 
  -4   1  17        3.45        6.01      5.84 o 
  -3   1  17      158.87      149.50     22.37 o 
  -2   1  17       26.03       25.35     10.29 o 
  -1   1  17       19.31       16.00      9.09 o 
   0   1  17       24.46       41.12     14.07 o 
   1   1  17       11.77       19.02      9.49 o 
   2   1  17        0.03        1.04      8.40 o 
   3   1  17        1.42       -0.11      7.03 o 
   4   1  17       24.13       26.20      7.99 o 
   5   1  17        4.38       -4.91      8.99 o 
 -10   2  17        0.43        9.10      8.16 o 
  -9   2  17        9.28       14.49      7.22 o 
  -8   2  17        2.70        5.11     11.89 o 
  -7   2  17        4.03       -1.10      3.52 o 
  -6   2  17      525.65      498.90     41.28 o 
  -5   2  17      254.06      246.51     28.62 o 
  -4   2  17       33.04       33.98     11.90 o 
  -3   2  17      145.64      125.57     16.61 o 
  -2   2  17       40.94       36.52     12.15 o 
  -1   2  17       13.75       20.96     10.09 o 
   0   2  17       47.30       37.40     12.58 o 
   1   2  17        0.08        1.15      4.79 o 
   2   2  17       16.02       13.19      6.95 o 
   3   2  17        0.42       -1.54      7.29 o 
   4   2  17        0.76        9.44      7.46 o 
   5   2  17       18.12       33.38     13.65 o 
  -9   3  17        1.40        4.28      5.29 o 
  -8   3  17        9.07       11.22      6.09 o 
  -7   3  17       18.88       14.13      7.75 o 
  -6   3  17        1.78        5.50      9.96 o 
  -5   3  17       59.84       65.99     14.75 o 
  -4   3  17       65.02       66.91     16.04 o 
  -3   3  17       55.76       42.91     13.62 o 
  -2   3  17        0.40       11.00      8.43 o 
  -1   3  17       47.06       46.46     13.03 o 
   0   3  17        8.11       10.28      6.58 o 
   1   3  17        3.41        1.37      8.34 o 
   2   3  17        1.59        0.45      4.78 o 
   3   3  17        0.20        3.88      5.44 o 
   4   3  17        7.03       16.32      7.49 o 
  -8   4  17        0.62        5.41      5.50 o 
  -7   4  17        0.14        6.11      6.07 o 
  -6   4  17       44.43       47.22     14.23 o 
  -5   4  17       42.99       55.34     16.37 o 
  -4   4  17      152.50      129.91     21.21 o 
  -3   4  17       97.64       83.43     26.97 o 
  -2   4  17        4.69        2.56      3.08 o 
  -1   4  17       25.09       27.68      8.59 o 
   0   4  17        3.15        7.93      5.43 o 
   1   4  17        1.57        3.94      6.02 o 
   2   4  17        3.43        6.97      8.20 o 
  -5   5  17       11.13       16.42      9.35 o 
  -4   5  17        7.25       14.54      8.56 o 
  -3   5  17       11.21       22.53      8.27 o 
  -2   5  17        7.81       11.91      6.65 o 
  -1   5  17        9.55        2.46      3.36 o 
 -10   0  18       18.57       11.54     11.93 o 
  -9   0  18        9.77        7.65      8.59 o 
  -8   0  18      112.13      117.22     29.72 o 
  -7   0  18        0.00        3.08      8.53 o 
  -6   0  18       43.28       38.49     18.11 o 
  -5   0  18       28.70       29.69     10.88 o 
  -4   0  18        6.39        9.97     10.16 o 
  -3   0  18       26.28       36.81     17.64 o 
  -2   0  18        8.07       13.97     13.04 o 
  -1   0  18       77.04       81.62     25.50 o 
   0   0  18       49.24       48.66     21.19 o 
   1   0  18       80.81       99.69     31.95 o 
   2   0  18        0.04        5.81     12.09 o 
   3   0  18       20.10       17.59     14.84 o 
   4   0  18       39.99       46.45     25.40 o 
 -10   1  18       80.83       83.71     18.11 o 
  -9   1  18       22.48       20.06      8.33 o 
  -8   1  18       18.74       18.63      7.65 o 
  -7   1  18       65.03       59.98     15.45 o 
  -6   1  18        0.10        9.26      6.24 o 
  -5   1  18       55.87       47.41     13.77 o 
  -4   1  18       20.68       20.51      7.58 o 
  -3   1  18        9.95       13.99      8.01 o 
  -2   1  18       12.63       11.59      9.62 o 
  -1   1  18        0.72        9.23      6.20 o 
   0   1  18      606.58      584.19     48.77 o 
   1   1  18       85.19       91.64     20.90 o 
   2   1  18        1.50        7.03      7.28 o 
   3   1  18        0.23        9.87      9.76 o 
   4   1  18       59.23       70.68     19.73 o 
  -9   2  18        0.00       -3.00      3.00 o 
  -8   2  18        5.72        8.89     10.39 o 
  -7   2  18       19.29       22.95      6.97 o 
  -6   2  18      169.34      160.43     24.40 o 
  -5   2  18       92.91       82.24     17.65 o 
  -4   2  18       79.84       71.52     17.39 o 
  -3   2  18       99.11      108.51     20.28 o 
  -2   2  18      159.60      141.92     22.62 o 
  -1   2  18        3.39        8.69      7.01 o 
   0   2  18        1.00        1.68      4.85 o 
   1   2  18       13.98       19.37      9.76 o 
   2   2  18        8.57        6.36      7.08 o 
   3   2  18        4.66        8.77      8.32 o 
  -8   3  18        5.07       10.78      5.41 o 
  -7   3  18       59.78       51.95     13.53 o 
  -6   3  18       38.94       46.74     12.71 o 
  -5   3  18       38.27       27.32     11.29 o 
  -4   3  18       15.37       23.91     11.72 o 
  -3   3  18        0.33        9.22      7.69 o 
  -2   3  18       78.42       87.88     18.30 o 
  -1   3  18       85.44       70.52     16.90 o 
   0   3  18        0.03        3.48      4.00 o 
   1   3  18        0.00        2.39      4.01 o 
   2   3  18        0.09        0.97      4.77 o 
  -6   4  18       33.71       52.33     15.36 o 
  -5   4  18       58.38       53.30     18.07 o 
  -4   4  18      183.56      156.47     29.31 o 
  -3   4  18      119.28      116.39     25.98 o 
  -2   4  18       44.30       25.84     11.35 o 
  -1   4  18        0.39        0.01      4.23 o 
   0   4  18        0.15        1.03      5.13 o 
  -9   1  19        0.50        1.54      7.41 o 
  -8   1  19       16.48       25.72     10.55 o 
  -7   1  19        2.77        1.03      5.94 o 
  -6   1  19        6.37       15.93      6.91 o 
  -5   1  19        3.83        6.15      5.51 o 
  -4   1  19        1.04        0.89      4.52 o 
  -3   1  19       11.82       10.86      7.43 o 
  -2   1  19       63.04       69.72     17.91 o 
  -1   1  19       10.42       20.83     11.53 o 
   0   1  19       67.15       76.94     18.54 o 
   1   1  19       45.07       70.06     18.88 o 
   2   1  19       21.12       26.51     12.84 o 
  -8   2  19        0.00        2.36      6.44 o 
  -7   2  19       17.66       23.44      8.56 o 
  -6   2  19       54.38       47.15     13.46 o 
  -5   2  19       18.99       29.89     11.70 o 
  -4   2  19        0.74        4.91      5.64 o 
  -3   2  19        9.13       22.27     10.62 o 
  -2   2  19      111.84       94.08     15.94 o 
  -1   2  19      114.13      120.00     22.06 o 
   0   2  19        1.71        5.90      5.94 o 
   1   2  19        6.98       15.76      9.76 o 
   2   2  19        1.68        3.85      6.72 o 
  -6   3  19        6.83       14.85      8.37 o 
  -5   3  19        8.85       18.73      9.39 o 
  -4   3  19        4.94        8.48      7.03 o 
  -3   3  19        4.53        9.64      9.92 o 
  -2   3  19       27.63       24.92     10.95 o 
  -1   3  19        5.15       16.97      9.47 o 
   0   3  19        4.90        9.03      5.88 o 
  -7   0  20       34.26       42.83     20.36 o 
  -6   0  20       10.16       23.49     15.02 o 
  -5   0  20       45.62       61.34     17.02 o 
  -4   0  20        3.01        2.29      7.58 o 
  -3   0  20        0.20       19.97     14.56 o 
  -2   0  20        1.83        6.45     11.49 o 
  -1   0  20        8.07       17.57     16.27 o 
   0   0  20       59.71       65.76     26.57 o 
   1   0  20        0.08       14.64     16.07 o 
  -7   1  20        3.66        6.85      6.53 o 
  -6   1  20       21.10       24.29      8.65 o 
  -5   1  20        3.85       15.33      9.47 o 
  -4   1  20        2.78        9.81      6.37 o 
  -3   1  20        0.08        6.11      6.85 o 
  -2   1  20       14.08       14.73      8.86 o 
  -1   1  20        7.92       22.15     10.95 o 
   0   1  20        8.63       14.50      9.05 o 
  -6   2  20        5.37        9.79      6.34 o 
  -5   2  20       23.90       30.05     12.17 o 
  -4   2  20       85.07       88.93     20.31 o 
  -3   2  20       23.68       26.43     12.07 o 
  -2   2  20       11.26       24.89      9.45 o 
  -1   2  20       40.64       57.37     16.25 o 
                                                 
