# Supplementary material for: 2,6-Dimethyl­phenyl acridine-9-carboxyl­ate
Source: Acta Crystallogr Sect E Struct Rep Online. 2013 Jan 4;69(Pt 2):o166. doi: 10.1107/S160053681205129X (PMC3569231; doi:10.1107/S160053681205129X)
Supplement: Supplementary file 3 [file e-69-0o166-Isup3.cml]

<?xml version="1.0" encoding="UTF-8"?>
<cml convention="cmlDict:cmllite" xmlns="http://www.xml-cml.org/schema" xmlns:cmlDict="http://www.xml-cml.org/dictionary/cml/" xmlns:nameDict="http://www.xml-cml.org/dictionary/cml/name/">
  <molecule id="m1">
    <name dictRef="nameDict:unknown">2,6-Dimethylphenyl acridine-9-carboxylate</name>
    <atomArray>
      <atom id="a1" elementType="C">
        <label value="1" dictRef="cmlDict:locant"/>
        <label value="C" dictRef="cmlDict:locant"/>
      </atom>
      <atom id="a27" elementType="H"/>
      <atom id="a28" elementType="H"/>
      <atom id="a29" elementType="H"/>
      <atom id="a2" elementType="C" hydrogenCount="0">
        <label value="1" dictRef="cmlDict:locant"/>
      </atom>
      <atom id="a3" elementType="C" hydrogenCount="0">
        <label value="2" dictRef="cmlDict:locant"/>
      </atom>
      <atom id="a4" elementType="C">
        <label value="3" dictRef="cmlDict:locant"/>
      </atom>
      <atom id="a5" elementType="C">
        <label value="4" dictRef="cmlDict:locant"/>
      </atom>
      <atom id="a6" elementType="C">
        <label value="5" dictRef="cmlDict:locant"/>
      </atom>
      <atom id="a7" elementType="C" hydrogenCount="0">
        <label value="6" dictRef="cmlDict:locant"/>
      </atom>
      <atom id="a30" elementType="H"/>
      <atom id="a31" elementType="H"/>
      <atom id="a32" elementType="H"/>
      <atom id="a8" elementType="C">
        <label value="1" dictRef="cmlDict:locant"/>
      </atom>
      <atom id="a9" elementType="C">
        <label value="2" dictRef="cmlDict:locant"/>
      </atom>
      <atom id="a10" elementType="C">
        <label value="3" dictRef="cmlDict:locant"/>
      </atom>
      <atom id="a11" elementType="C">
        <label value="4" dictRef="cmlDict:locant"/>
      </atom>
      <atom id="a12" elementType="C" hydrogenCount="0">
        <label value="4a" dictRef="cmlDict:locant"/>
      </atom>
      <atom id="a13" elementType="N" hydrogenCount="0">
        <label value="10" dictRef="cmlDict:locant"/>
        <label value="N" dictRef="cmlDict:locant"/>
      </atom>
      <atom id="a14" elementType="C" hydrogenCount="0">
        <label value="10a" dictRef="cmlDict:locant"/>
      </atom>
      <atom id="a15" elementType="C">
        <label value="5" dictRef="cmlDict:locant"/>
      </atom>
      <atom id="a16" elementType="C">
        <label value="6" dictRef="cmlDict:locant"/>
      </atom>
      <atom id="a17" elementType="C">
        <label value="7" dictRef="cmlDict:locant"/>
      </atom>
      <atom id="a18" elementType="C">
        <label value="8" dictRef="cmlDict:locant"/>
      </atom>
      <atom id="a19" elementType="C" hydrogenCount="0">
        <label value="8a" dictRef="cmlDict:locant"/>
      </atom>
      <atom id="a20" elementType="C" hydrogenCount="0">
        <label value="9" dictRef="cmlDict:locant"/>
      </atom>
      <atom id="a21" elementType="C" hydrogenCount="0">
        <label value="9a" dictRef="cmlDict:locant"/>
      </atom>
      <atom id="a23" elementType="C" hydrogenCount="0">
        <label value="C" dictRef="cmlDict:locant"/>
      </atom>
      <atom id="a24" elementType="O" hydrogenCount="0">
        <label value="O'" dictRef="cmlDict:locant"/>
      </atom>
      <atom id="a25" elementType="O" hydrogenCount="0">
        <label value="O" dictRef="cmlDict:locant"/>
      </atom>
      <atom id="a33" elementType="H"/>
      <atom id="a34" elementType="H"/>
      <atom id="a35" elementType="H"/>
      <atom id="a36" elementType="H"/>
      <atom id="a37" elementType="H"/>
      <atom id="a38" elementType="H"/>
      <atom id="a39" elementType="H"/>
      <atom id="a40" elementType="H"/>
      <atom id="a26" elementType="C">
        <label value="1'" dictRef="cmlDict:locant"/>
        <label value="C'" dictRef="cmlDict:locant"/>
      </atom>
      <atom id="a41" elementType="H"/>
      <atom id="a42" elementType="H"/>
      <atom id="a43" elementType="H"/>
    </atomArray>
    <bondArray>
      <bond id="a1_a27" atomRefs2="a1 a27" order="S"/>
      <bond id="a1_a28" atomRefs2="a1 a28" order="S"/>
      <bond id="a1_a29" atomRefs2="a1 a29" order="S"/>
      <bond id="a2_a3" atomRefs2="a2 a3" order="D"/>
      <bond id="a3_a4" atomRefs2="a3 a4" order="S"/>
      <bond id="a4_a5" atomRefs2="a4 a5" order="D"/>
      <bond id="a5_a6" atomRefs2="a5 a6" order="S"/>
      <bond id="a6_a7" atomRefs2="a6 a7" order="D"/>
      <bond id="a7_a2" atomRefs2="a7 a2" order="S"/>
      <bond id="a4_a30" atomRefs2="a4 a30" order="S"/>
      <bond id="a5_a31" atomRefs2="a5 a31" order="S"/>
      <bond id="a6_a32" atomRefs2="a6 a32" order="S"/>
      <bond id="a1_a3" atomRefs2="a1 a3" order="S"/>
      <bond id="a8_a9" atomRefs2="a8 a9" order="D"/>
      <bond id="a9_a10" atomRefs2="a9 a10" order="S"/>
      <bond id="a10_a11" atomRefs2="a10 a11" order="D"/>
      <bond id="a11_a12" atomRefs2="a11 a12" order="S"/>
      <bond id="a12_a13" atomRefs2="a12 a13" order="D"/>
      <bond id="a13_a14" atomRefs2="a13 a14" order="S"/>
      <bond id="a14_a15" atomRefs2="a14 a15" order="D"/>
      <bond id="a15_a16" atomRefs2="a15 a16" order="S"/>
      <bond id="a16_a17" atomRefs2="a16 a17" order="D"/>
      <bond id="a17_a18" atomRefs2="a17 a18" order="S"/>
      <bond id="a18_a19" atomRefs2="a18 a19" order="D"/>
      <bond id="a14_a19" atomRefs2="a14 a19" order="S"/>
      <bond id="a19_a20" atomRefs2="a19 a20" order="S"/>
      <bond id="a20_a21" atomRefs2="a20 a21" order="D"/>
      <bond id="a8_a21" atomRefs2="a8 a21" order="S"/>
      <bond id="a12_a21" atomRefs2="a12 a21" order="S"/>
      <bond id="a23_a24" atomRefs2="a23 a24" order="D"/>
      <bond id="a23_a25" atomRefs2="a23 a25" order="S"/>
      <bond id="a20_a23" atomRefs2="a20 a23" order="S"/>
      <bond id="a8_a33" atomRefs2="a8 a33" order="S"/>
      <bond id="a9_a34" atomRefs2="a9 a34" order="S"/>
      <bond id="a10_a35" atomRefs2="a10 a35" order="S"/>
      <bond id="a11_a36" atomRefs2="a11 a36" order="S"/>
      <bond id="a15_a37" atomRefs2="a15 a37" order="S"/>
      <bond id="a16_a38" atomRefs2="a16 a38" order="S"/>
      <bond id="a17_a39" atomRefs2="a17 a39" order="S"/>
      <bond id="a18_a40" atomRefs2="a18 a40" order="S"/>
      <bond id="a25_a2" atomRefs2="a25 a2" order="S"/>
      <bond id="a26_a41" atomRefs2="a26 a41" order="S"/>
      <bond id="a26_a42" atomRefs2="a26 a42" order="S"/>
      <bond id="a26_a43" atomRefs2="a26 a43" order="S"/>
      <bond id="a26_a7" atomRefs2="a26 a7" order="S"/>
    </bondArray>
  </molecule>
</cml>
